# Supplementary material for: Expression and Regulation of PIWIL-Proteins and PIWI-Interacting RNAs in Rheumatoid Arthritis
Source: PLoS One. 2016 Nov 28;11(11):e0166920. doi: 10.1371/journal.pone.0166920 (PMC5125648; doi:10.1371/journal.pone.0166920)
Supplement: S3 Appendix — Small RNA library preparations and sequencing using HiSeq2500 (Illumina Inc., CA) were performed at the Functional Genomic Center Zurich. This table shows human piRNA sequences Reads Per Kilobase per Million mapped reads (RPKM) identified in RASF and OASF. (XLSX) [file pone.0166920.s003.xlsx]

## Sheet: RNA seq piRNA
Id	OA384_04112013_SH_OA	356_RNA1_KN_OA	OA385_04112013_SH_OA	400_RNA2_HA_OA	335_RNA1_KN_OA	303_RNA2_KN_OA	345_RNA1_HA_OA	350_RNA2_SH_OA	343_06122013_HA_OA	318_RNA2_HA_RA	379_RNA2_HA_RA	352_RNA1_SH_RA	341_RNA1_SH_RA	377_RNA2_SH_RA	368_RNA1_KN_RA	316_06122013_HA_RA	RA196_04112013_KN_RA	280_RNA1_KN_RA	norm.OA384_04112013_SH_OA	norm.356_RNA1_KN_OA	norm.OA385_04112013_SH_OA	norm.400_RNA2_HA_OA	norm.335_RNA1_KN_OA	norm.303_RNA2_KN_OA	norm.345_RNA1_HA_OA	norm.350_RNA2_SH_OA	norm.343_06122013_HA_OA	norm.318_RNA2_HA_RA	norm.379_RNA2_HA_RA	norm.352_RNA1_SH_RA	norm.341_RNA1_SH_RA	norm.377_RNA2_SH_RA	norm.368_RNA1_KN_RA	norm.316_06122013_HA_RA	norm.RA196_04112013_KN_RA	norm.280_RNA1_KN_RA	baseMean	OA	RA	FC	log2FoldChange	pvalue	padj	tagwise.dispersion	trended.dispersion
hsa_piR_014628|DQ590022	1	0	0	2	0	2	3	5	7	48	5	54	24	33	1	16	0	1	1	0	0	1	0	4	3	5	5	40	4	48	21	29	1	14	0	2	1983-09-01	2	18	7.824	2.968	0.000518689475710168	0.183097384925689	2421-01-01	1.0704
hsa_piR_017138|DQ593692	124	72	15	81	1	12	58	21	9	39	35	7	7	15	7	12	19	1	102	161	16	60	2	24	50	19	7	32	28	6	6	13	6	10	24	2	31.63	49	14	0.298	-1.748	0.00418588914329239	0.307067634025278	0.7276	0.5015
hsa_piR_018430|DQ595353	0	0	15	32	0	0	16	0	12	46	24	0	36	66	25	46	36	41	0	0	16	24	0	0	14	0	9	38	19	0	31	58	23	40	45	84	22.32	7	38	5.167	2.369	0.0042906130029684	0.307067634025278	3068-01-01	0.6687
hsa_piR_020362|DQ597968	9	0	0	3	1	0	1	0	3	21	32	3	0	3	24	0	0	44	7	0	0	2	2	0	1	0	2	17	26	3	0	3	22	0	0	90	1973-09-01	2	18	9.681	3.275	0.00316133389763877	0.307067634025278	2.1367	1.1213
hsa_piR_021830|DQ599906	3	0	1	1	1	1	2	0	1	1	1	9	49	25	1	1	0	0	2	0	1	1	2	2	2	0	1	1	1	8	43	22	1	1	0	0	1981-04-01	1	9	6.686	2.741	0.00434939991537221	0.307067634025278	1.539	1.0935
hsa_piR_012174|DQ586451	21	2	6	1	24	1	1	2	22	2	0	0	2	1	3	4	7	0	17	4	6	1	43	2	1	2	16	2	0	0	2	1	3	3	9	0	2025-06-01	10	2	0.217	-2.203	0.0094064708599574	0.368942690396107	2667-01-01	1.1031
hsa_piR_013114|DQ587785	31	1	4	7	10	35	12	1	9	3	7	3	3	3	14	2	2	2	26	2	4	5	18	70	10	1	7	2	6	3	3	3	13	2	3	4	2015-03-10	16	4	0.271	-1.886	0.00814875998287121	0.368942690396107	0.9204	1.1177
hsa_piR_014275|DQ589507	1	0	0	1	0	0	1	1	1	1	0	51	0	1	0	0	4	0	1	0	0	1	0	0	1	1	1	1	0	45	0	1	0	0	5	0	2015-01-03	1	6	9.215	3.204	0.00706219790588365	0.368942690396107	3675-02-01	1.005
hsa_piR_014879|DQ590348	50	8	32	75	11	41	22	53	69	11	12	21	77	14	12	13	7	5	41	18	34	55	20	82	19	49	51	9	10	18	67	12	11	11	9	10	29.29	41	17	0.433	-1.208	0.00917662722095671	0.368942690396107	0.4174	0.5167
hsa_piR_004019|DQ575471	2	2	0	1	2	1	5	31	44	1	3	2	0	0	0	3	6	0	2	4	0	1	4	2	4	28	32	1	2	2	0	0	0	3	8	0	2016-05-01	9	2	0.202	-2.309	0.0124125386490185	0.38793497547334	5185-01-01	1.1016
hsa_piR_013896|DQ588976	0	1	3	1	0	14	0	2	1	1	0	0	2	0	0	1	1	0	0	2	3	1	0	28	0	2	1	1	0	0	2	0	0	1	1	0	1931-02-01	4	1	0.168	-2.571	0.0116387657251663	0.38793497547334	5957-01-01	0.8645
hsa_piR_015149|DQ590703	9	4	2	95	1	80	37	15	4	5	4	4	4	47	1	9	5	2	7	9	2	70	2	160	32	14	3	4	3	4	3	41	1	8	6	4	2015-08-20	33	8	0.256	-1.966	0.0131875912342212	0.38793497547334	2199-01-01	0.7638
hsa_piR_000794|DQ570992	373	211	306	323	226	131	333	292	341	209	297	329	213	372	173	295	226	91	308	470	327	239	408	262	288	268	252	173	238	290	186	328	158	257	286	187	273.5	314	234	0.749	-0.416	0.0144809136361876	0.39321250104417	0.0583	0.0524
hsa_piR_004153|DQ575660	1224	408	1171	777	613	672	816	703	1147	655	637	791	600	761	603	685	804	549	1009	910	1252	574	1107	1346	706	644	846	543	511	696	523	670	551	596	1016	1127	812.61	933	693	0.742	-0.43	0.0190584727139635	0.480545776287795	0.0711	0.0416
hsa_piR_022315|DQ600539	0	14	1	1	0	1	31	1	1	8	1	2	1	0	0	0	0	0	0	31	1	1	0	2	27	1	1	7	1	2	1	0	0	0	0	0	2015-09-04	7	1	0.184	-2.442	0.0240266259784073	0.565426598025184	2.1209	1.0118
hsa_piR_019308|DQ596516	12	1	27	33	0	1	15	11	18	11	72	60	40	10	35	7	51	2	10	2	29	24	0	2	13	10	13	9	58	53	35	9	32	6	64	4	20.76	11	30	2.519	1.333	0.029544461462862	0.651824681024393	0.7423	0.6752
hsa_piR_017094|DQ593621	18	3	45	106	3	13	51	18	70	14	116	97	121	33	44	123	38	32	15	7	48	78	5	26	44	16	52	12	93	85	106	29	40	107	48	66	48.73	32	65	1.975	0.982	0.0361371520758829	0.671390246462456	0.4461	0.3797
hsa_piR_020097|DQ597608	3	12	3	46	0	0	13	1	47	2	1	1	1	2	19	4	3	0	2	27	3	34	0	0	11	1	35	2	1	1	1	2	17	3	4	0	1999-07-01	13	3	0.279	-1.841	0.0355160749011367	0.671390246462456	1.465	1.1204
hsa_piR_022881|DQ601283	14	0	1	3	1	1	5	9	1	11	2	2	39	3	38	3	13	1	12	0	1	2	2	2	4	8	1	9	2	2	34	3	35	3	16	2	2015-06-07	4	12	3.091	1.628	0.0334624743862825	0.671390246462456	1.0945	1.1236
hsa_piR_008026|DQ580917	0	0	3	11	0	1	4	8	54	59	9	18	69	4	2	88	3	0	0	0	3	8	0	2	3	7	40	49	7	16	60	4	2	77	4	0	15.66	7	24	3.277	1.713	0.0554691117797474	0.690889881912434	2015-06-01	0.8231
hsa_piR_008033|DQ580927	25	5	16	15	41	5	26	13	31	14	12	16	22	16	10	8	8	3	21	11	17	11	74	10	22	12	23	12	10	14	19	14	9	7	10	6	16.79	22	11	0.513	-0.962	0.0489185797902764	0.690889881912434	0.4457	0.867
hsa_piR_013755|DQ588793	13	4	18	97	13	2	23	11	41	8	78	40	55	20	30	57	41	44	11	9	19	72	23	4	20	10	30	7	63	35	48	18	27	50	52	90	32.63	22	43	1991-01-01	0.933	0.056758658853996	0.690889881912434	0.4792	0.4716
hsa_piR_016796|DQ593114	37	24	99	142	85	55	141	92	195	37	115	162	77	27	69	28	21	27	31	54	106	105	153	110	122	84	144	31	92	143	67	24	63	24	27	55	79.68	101	58	0.58	-0.786	0.0496292243095413	0.690889881912434	0.3292	0.329
hsa_piR_017008|DQ593502	6	0	1	2	0	0	0	0	4	18	4	6	0	1	20	1	0	0	5	0	1	1	0	0	0	0	3	15	3	5	0	1	18	1	0	0	1999-02-01	1	5	3.552	1.829	0.0541069177834843	0.690889881912434	1.626	1.006
hsa_piR_018573|DQ595539	23	3	14	18	31	5	19	15	18	33	15	17	28	120	9	21	11	55	19	7	15	13	56	10	16	14	13	27	12	15	24	106	8	18	14	113	27.84	18	37	2.051	1.037	0.0549657461538113	0.690889881912434	0.5744	0.5665
hsa_piR_020809|DQ598639	157	183	97	206	101	131	172	145	198	182	187	104	208	149	195	86	49	53	129	408	104	152	182	262	149	133	146	151	150	92	181	131	178	75	62	109	155.25	185	125	0.684	-0.548	0.0536003055235051	0.690889881912434	0.1659	0.1638
hsa_piR_022253|DQ600466	2	1	56	5	0	24	43	34	5	6	4	5	0	3	5	39	3	0	2	2	60	4	0	48	37	31	4	5	3	4	0	3	5	34	4	0	13.61	21	6	0.315	-1.668	0.0523509644547104	0.690889881912434	4627-01-01	0.9806
hsa_piR_022710|DQ601072	1	0	2	4	0	0	0	2	2	32	5	4	2	0	0	0	2	0	1	0	2	3	0	0	0	2	1	27	4	4	2	0	0	0	3	0	1964-02-01	1	4	3.552	1.829	0.0544719345533268	0.690889881912434	5974-01-01	0.9807
hsa_piR_023244|DQ601792	1	0	2	2	0	42	2	2	2	1	2	15	2	1	2	0	1	0	1	0	2	1	0	84	2	2	1	1	2	13	2	1	2	0	1	0	1939-06-01	10	2	0.249	-2.006	0.0520812641282872	0.690889881912434	2.0195	1.0687
hsa_piR_003672|DQ574991	6	49	27	21	40	4	74	50	59	11	33	25	77	36	13	11	4	1	5	109	29	16	72	8	64	46	44	9	26	22	67	32	12	10	5	2	32.07	44	21	0.481	-1.055	0.0612875437383803	0.721150097988275	0.6422	0.4932
hsa_piR_009502|DQ582827	3	5	0	4	4	6	5	2	4	3	2	2	0	2	1	1	1	4	2	11	0	3	7	12	4	2	3	2	2	2	0	2	1	1	1	8	1954-03-01	5	2	0.423	-1.243	0.0659008046345209	0.750418839870513	0.6317	0.9647
hsa_piR_003782|DQ575134	1	0	37	2	18	0	58	7	3	12	2	4	1	7	18	4	1	0	1	0	40	1	33	0	50	6	2	10	2	4	1	6	16	3	1	0	2015-08-09	15	5	0.335	-1.579	0.0729257243185208	0.769290580987446	5297-01-01	1.0969
hsa_piR_007871|DQ580710	1	1	0	3	0	0	2	0	5	37	0	1	3	1	0	4	1	0	1	2	0	2	0	0	2	0	4	31	0	1	3	1	0	3	1	0	2015-08-02	1	4	3.375	1.755	0.0712914209465548	0.769290580987446	7059-01-01	0.9914
hsa_piR_008252|DQ581210	3	20	3	43	0	1	19	2	2	1	3	3	4	24	0	1	0	0	2	45	3	32	0	2	16	2	1	1	2	3	3	21	0	1	0	0	1951-07-01	11	3	0.319	-1.649	0.0784545635001361	0.769290580987446	7117-01-01	1.1249
hsa_piR_016240|DQ592148	86	69	88	68	84	68	71	57	69	57	70	31	76	98	69	21	40	51	71	154	94	50	152	136	61	52	51	47	56	27	66	86	63	18	51	105	74.52	91	58	0.635	-0.654	0.0781642648931463	0.769290580987446	0.2792	0.343
hsa_piR_018569|DQ595533	927	734	931	800	586	657	780	635	825	789	944	736	714	925	681	802	563	497	764	1637	995	591	1058	1316	675	582	609	654	758	648	623	815	622	698	711	1020	820.8	914	728	0.798	-0.326	0.0752989057833101	0.769290580987446	0.071	0.042
hsa_piR_020575|DQ598300	3	0	18	27	0	1	1	1	35	1	3	3	0	16	0	1	0	0	2	0	19	20	0	2	1	1	26	1	2	3	0	14	0	1	0	0	2015-12-05	8	2	0.305	-1.715	0.081026723759938	0.773038742898868	8814-01-01	1.1084
hsa_piR_009981|DQ583434	13	4	39	92	21	7	45	33	124	65	133	39	71	68	40	70	43	45	11	9	42	68	38	14	39	30	91	54	107	34	62	60	37	61	54	92	50.15	38	62	1961-01-01	0.687	0.0891593486530631	0.792565416916895	0.3303	0.3776
hsa_piR_015026|DQ590548	1125	561	917	791	682	862	1143	560	889	703	1079	952	712	983	593	922	502	600	928	1251	980	584	1232	1727	989	513	656	583	866	838	621	866	541	802	634	1231	880.1	984	776	0.789	-0.342	0.089809112398515	0.792565416916895	0.0862	0.045
hsa_piR_017081|DQ593605	17	1	6	65	1	3	25	2	104	6	65	13	111	9	141	10	23	34	14	2	6	48	2	6	22	2	77	5	52	11	97	8	129	9	29	70	32.68	20	46	2.239	1.163	0.087576436355725	0.792565416916895	0.9522	0.4604
hsa_piR_000765|DQ570956	3417	1625	3169	2744	1590	2358	2547	2334	2743	2837	2886	2795	2215	2328	1981	2337	2506	1311	2818	3623	3387	2026	2871	4723	2204	2139	2023	2352	2317	2460	1932	2051	1809	2033	3166	2690	2590.26	2868	2312	0.806	-0.31	0.128424315595536	0.797747347999751	0.0895	0.1142
hsa_piR_001312|DQ571813	4468	2281	4599	3498	2730	3530	3723	3334	3623	3902	3749	3528	2622	3255	2860	3299	2534	2518	3685	5086	4916	2583	4930	7071	3221	3055	2672	3235	3009	3105	2287	2867	2611	2870	3201	5167	3642.93	4135	3150	0.762	-0.392	0.0965260024971094	0.797747347999751	0.1198	0.1427
hsa_piR_001840|DQ572465	37	0	27	28	9	29	38	9	12	47	28	12	16	76	12	58	52	47	31	0	29	21	16	58	33	8	9	39	22	11	14	67	11	50	66	96	32.27	23	42	1.827	0.869	0.0991892289406443	0.797747347999751	0.5566	0.4908
hsa_piR_002485|DQ573352	26	6	44	102	93	14	44	70	47	102	57	48	29	371	41	50	31	122	21	13	47	75	168	28	38	64	35	85	46	42	25	327	37	43	39	250	76.95	54	99	1.822	0.865	0.0983984649751733	0.797747347999751	0.569	0.3362
hsa_piR_004150|DQ575656	65	33	60	38	26	60	31	64	42	605	27	46	54	55	44	55	43	38	54	74	64	28	47	120	27	59	31	502	22	40	47	48	40	48	54	78	76.81	56	98	1976-01-01	0.816	0.111599588943772	0.797747347999751	0.5455	0.334
hsa_piR_007979|DQ580854	20	9	18	40	21	5	18	25	18	44	41	34	17	104	18	9	14	24	16	20	19	30	38	10	16	23	13	36	33	30	15	92	16	8	18	49	26.78	21	33	2015-06-01	0.678	0.126140510468887	0.797747347999751	0.3803	0.5627
hsa_piR_008488|DQ581533	155	19	57	190	66	24	63	88	200	128	160	155	110	311	100	107	71	74	128	42	61	140	119	48	55	81	148	106	128	136	96	274	91	93	90	152	110.45	91	130	1.411	0.497	0.128135352271223	0.797747347999751	0.2197	0.2553
hsa_piR_008983|DQ582175	30	3	11	17	5	3	12	43	45	21	93	13	37	28	41	45	17	3	25	7	12	13	9	6	10	39	33	17	75	11	32	25	37	39	21	6	23.25	17	29	1.689	0.756	0.116089073721933	0.797747347999751	0.4569	0.6041
hsa_piR_011186|DQ585093	9	0	7	17	1	2	33	14	43	10	88	8	76	20	4	44	0	13	7	0	7	13	2	4	29	13	32	8	71	7	66	18	4	38	0	27	19.16	12	27	2.177	1.123	0.106009067073568	0.797747347999751	0.9784	0.7166
hsa_piR_012753|DQ587269	60	26	25	72	29	42	43	40	63	37	46	46	33	36	48	28	22	24	49	58	27	53	52	84	37	37	46	31	37	40	29	32	44	24	28	49	42.11	49	35	0.711	-0.493	0.109055754380167	0.797747347999751	0.1765	0.41
hsa_piR_013745|DQ588779	25	24	35	48	9	18	69	41	34	57	87	49	63	49	19	112	74	8	21	54	37	35	16	36	60	38	25	47	70	43	55	43	17	97	93	16	44.7	36	53	1.509	0.593	0.116065045357413	0.797747347999751	0.282	0.3936
hsa_piR_014188|DQ589385	15	0	51	2	0	1	47	1	48	16	5	1	2	3	0	2	22	1	12	0	55	1	0	2	41	1	35	13	4	1	2	3	0	2	28	2	2019-11-01	16	6	0.366	-1.449	0.116123498858036	0.797747347999751	7067-01-01	1.0369
hsa_piR_014923|DQ590404	39	25	68	82	65	7	31	58	32	68	44	58	35	304	23	59	27	116	32	56	73	61	117	14	27	53	24	56	35	51	31	268	21	51	34	238	68.98	51	87	1.718	0.781	0.118499143980492	0.797747347999751	0.5169	0.3499
hsa_piR_016946|DQ593358	524	371	493	726	319	261	699	497	696	615	591	454	517	519	568	581	375	295	432	827	527	536	576	523	605	455	513	510	474	400	451	457	519	505	474	605	521.67	555	488	0.882	-0.181	0.122110005033634	0.797747347999751	0.0275	0.0304
hsa_piR_019565|DQ596854	4	1	17	24	2	20	49	75	56	87	75	25	70	34	11	152	4	22	3	2	18	18	4	40	42	69	41	72	60	22	61	30	10	132	5	45	37.52	26	49	1.828	0.87	0.128120613439048	0.797747347999751	0.6719	0.4221
hsa_piR_020326|DQ597916	2736	1347	2974	2660	1491	1812	2564	2293	2686	2452	2317	2172	2052	2230	1615	2461	2019	1477	2256	3003	3179	1964	2692	3630	2218	2101	1981	2033	1860	1912	1790	1964	1475	2141	2551	3031	2321.2	2558	2084	0.815	-0.296	0.118175735009583	0.797747347999751	0.0768	0.1057
hsa_piR_020829|DQ598677	530	259	528	517	254	282	481	415	440	572	421	484	402	401	402	481	351	205	437	577	564	382	459	565	416	380	325	474	338	426	351	353	367	418	443	421	427.61	456	399	0.879	-0.186	0.128814727580696	0.797747347999751	0.0298	0.0308
hsa_piR_016745|DQ593052	527	301	440	504	324	232	725	536	522	440	543	453	517	332	560	621	406	190	435	671	470	372	585	465	627	491	385	365	436	399	451	292	511	540	513	390	466.59	500	433	0.869	-0.203	0.132601804586865	0.80071368391332	0.0368	0.0301
hsa_piR_019632|DQ596936	53	2	52	34	7	4	53	38	13	94	9	44	127	106	37	57	6	3	44	4	56	25	13	8	46	35	10	78	7	39	111	93	34	50	8	6	36.94	27	47	1.755	0.812	0.13383033243877	0.80071368391332	0.6025	0.4213
hsa_piR_001184|DQ571550	87	13	69	130	69	26	45	98	97	109	121	68	59	307	87	61	62	89	72	29	74	96	125	52	39	90	72	90	97	60	51	270	79	53	78	183	89.45	72	107	1.479	0.565	0.136565680302261	0.803461419111634	0.297	0.3092
hsa_piR_004309|DQ575884	1536	478	1368	1197	626	598	1012	1057	1611	1137	1441	1106	1106	1230	1131	869	736	461	1267	1066	1462	884	1130	1198	876	969	1188	943	1157	973	965	1083	1033	756	930	946	1045.83	1116	976	0.876	-0.192	0.142617426763449	0.811999220120926	0.0359	0.0538
hsa_piR_016677|DQ592953	590	280	544	301	221	464	372	410	525	366	476	505	483	426	390	320	295	295	487	624	581	222	399	929	322	376	387	303	382	444	421	375	356	278	373	605	437.06	481	393	0.819	-0.287	0.140434615626198	0.811999220120926	0.0793	0.0306
hsa_piR_004506|DQ576200	682	366	521	660	178	294	553	441	866	478	608	474	432	454	674	493	384	289	562	816	557	487	321	589	478	404	639	396	488	417	377	400	615	429	485	593	503.07	539	467	0.865	-0.209	0.147462070111424	0.81730332062151	0.0425	0.0302
hsa_piR_017318|DQ593939	42	2	4	12	0	1	5	10	3	1	51	4	8	44	5	7	41	1	35	4	4	9	0	2	4	9	2	1	41	4	7	39	5	6	52	2	1953-12-01	8	17	2.154	1.107	0.148179638866223	0.81730332062151	1.1782	0.9874
hsa_piR_019324|DQ596538	32	7	43	57	31	16	32	34	23	42	63	39	41	156	26	21	23	36	26	16	46	42	56	32	28	31	17	35	51	34	36	137	24	18	29	74	40.65	33	49	1.485	0.57	0.15301893527003	0.818419456823038	0.315	0.4129
hsa_piR_019673|DQ596988	1	0	12	12	0	0	26	20	12	12	9	0	0	0	8	0	0	0	1	0	13	9	0	0	22	18	9	10	7	0	0	0	7	0	0	0	1937-05-01	8	3	0.351	-1.51	0.150888594993778	0.818419456823038	2195-02-01	1.1122
hsa_piR_020364|DQ597971	253	85	130	281	148	86	191	171	294	185	215	109	178	198	118	213	87	120	209	190	139	208	267	172	165	157	217	153	173	96	155	174	108	185	110	246	173.54	192	156	0.811	-0.303	0.156714276851072	0.825673727289978	0.092	0.1318
hsa_piR_002802|DQ573769	2	0	2	20	2	1	2	0	1	3	3	1	48	4	5	3	0	2	2	0	2	15	4	2	2	0	1	2	2	1	42	4	5	3	0	4	1995-04-01	3	7	2.226	1.154	0.173948527091218	0.831519318546034	3788-01-01	1.0961
hsa_piR_003675|DQ574994	21	1	1	1	0	0	2	0	2	2	1	4	1	2	0	2	0	0	17	2	1	1	0	0	2	0	1	2	1	4	1	2	0	2	0	0	1994-01-01	3	1	0.445	-1.168	0.164351906235065	0.831519318546034	1.1796	0.9167
hsa_piR_004152|DQ575658	61	60	151	156	73	51	60	101	105	60	83	72	34	66	51	91	61	89	50	134	161	115	132	102	52	93	77	50	67	63	30	58	47	79	77	183	87.2	102	73	0.708	-0.498	0.165419871131485	0.831519318546034	0.2631	0.3185
hsa_piR_004923|DQ576771	32	0	5	5	2	1	6	2	18	35	7	5	12	2	1	11	2	35	26	0	5	4	4	2	5	2	13	29	6	4	10	2	1	10	3	72	1997-10-01	7	15	2.083	1.058	0.172701068336919	0.831519318546034	1937-01-01	1.0871
hsa_piR_006426|DQ578783	62	15	69	82	65	18	86	76	76	91	88	68	78	178	80	70	67	63	51	33	74	61	117	36	74	70	56	75	71	60	68	157	73	61	85	129	75.06	64	87	1.353	0.436	0.179214921335308	0.831519318546034	0.2119	0.3374
hsa_piR_006465|DQ578832	59	25	57	38	41	3	64	121	41	36	172	22	134	112	18	123	90	36	49	56	61	28	74	6	55	111	30	30	138	19	117	99	16	107	114	74	65.76	52	79	1.516	0.6	0.185808389925255	0.831519318546034	0.4252	0.3517
hsa_piR_007832|DQ580660	65	8	41	225	8	3	78	139	114	123	182	52	57	120	102	108	92	68	54	18	44	166	14	6	67	127	84	102	146	46	50	106	93	94	116	140	81.83	64	99	1.516	0.6	0.18494125803337	0.831519318546034	0.429	0.3215
hsa_piR_013851|DQ588919	1	2	1	1	0	0	3	0	1	1	14	0	4	2	1	2	1	0	1	4	1	1	0	0	3	0	1	1	11	0	3	2	1	2	1	0	1976-01-01	1	2	2.146	1.101	0.164449401039914	0.831519318546034	0.8902	0.8905
hsa_piR_017723|DQ594464	1694	785	1887	1541	747	705	1546	1465	1388	1549	1337	1649	1214	1317	1314	1620	1238	406	1397	1750	2017	1138	1349	1412	1338	1342	1024	1284	1073	1451	1059	1160	1200	1409	1564	833	1322.3	1419	1226	0.865	-0.209	0.186090725680274	0.831519318546034	0.0531	0.0673
hsa_piR_020008|DQ597482	159	18	95	132	47	21	132	171	105	128	137	114	86	329	78	109	79	106	131	40	102	97	85	42	114	157	77	106	110	100	75	290	71	95	100	218	111.68	94	129	1.364	0.448	0.184770570019042	0.831519318546034	0.2366	0.2534
hsa_piR_020401|DQ598029	241	127	124	290	24	87	196	117	295	188	93	93	216	225	123	236	52	12	199	283	133	214	43	174	170	107	218	156	75	82	188	198	112	205	66	25	147.08	171	123	0.722	-0.471	0.170889571233065	0.831519318546034	0.2477	0.1738
hsa_piR_022628|DQ600952	1090	345	603	785	375	423	861	808	1184	630	818	755	731	863	732	775	534	408	899	769	645	580	677	847	745	740	873	522	657	665	638	760	668	674	675	837	715.07	753	677	0.898	-0.154	0.179056339381472	0.831519318546034	0.027	0.0369
hsa_piR_002437|DQ573287	13	0	3	5	0	1	0	0	4	2	7	0	0	0	0	1	1	0	11	0	3	4	0	2	0	0	3	2	6	0	0	0	0	1	1	0	1978-01-01	3	1	0.441	-1.18	0.191353244480222	0.833083806540772	4176-01-01	0.9029
hsa_piR_004307|DQ575881	1213	468	1179	1083	678	671	1369	884	1003	1144	1006	1103	1125	1024	937	1344	662	394	1000	1043	1260	800	1224	1344	1184	810	740	949	807	971	981	902	856	1169	836	809	982.57	1045	920	0.882	-0.181	0.192647853459364	0.833083806540772	0.0406	0.0505
hsa_piR_010862|DQ584649	102	9	73	139	9	9	37	88	152	59	225	62	58	121	77	168	65	30	84	20	78	103	16	18	32	81	112	49	181	55	51	107	70	146	82	62	74.74	60	89	1.458	0.544	0.194893255714111	0.833083806540772	0.3658	0.3338
hsa_piR_016659|DQ592932	1041	540	832	1182	497	533	910	879	1030	1283	1169	1068	1019	795	954	1355	979	692	859	1204	889	873	897	1068	787	805	760	1064	938	940	889	700	871	1179	1237	1420	965.57	905	1026	1.135	0.183	0.195880895022335	0.833083806540772	0.042	0.0496
hsa_piR_000483|DQ570597	4	2	51	25	17	19	18	53	63	42	42	22	22	34	18	9	3	1	3	4	55	18	31	38	16	49	46	35	34	19	19	30	16	8	4	2	23.74	29	19	0.65	-0.62	0.246338214537482	0.834281236999383	0.5778	0.6139
hsa_piR_000775|DQ570968	7	0	6	50	38	1	6	14	25	26	18	13	9	133	15	6	4	43	6	0	6	37	69	2	5	13	18	22	14	11	8	117	14	5	5	88	24.49	17	32	1.808	0.854	0.22537345054832	0.834281236999383	1.0158	0.6306
hsa_piR_001107|DQ571425	26	1	11	29	1	4	49	95	51	170	52	28	63	88	35	12	6	1	21	2	12	21	2	8	42	87	38	141	42	25	55	78	32	10	8	2	34.75	26	44	1.657	0.729	0.236669360547426	0.834281236999383	0.7904	0.4324
hsa_piR_001170|DQ571526	275	52	132	193	59	70	149	203	157	167	165	146	144	165	140	98	72	48	227	116	141	143	107	140	129	186	116	138	132	129	126	145	128	85	91	99	132.04	145	119	0.822	-0.283	0.223326562791619	0.834281236999383	0.1083	0.2048
hsa_piR_001421|DQ571955	3	1	5	4	1	1	4	3	5	4	3	8	8	6	5	5	4	2	2	2	5	3	2	2	3	3	4	3	2	7	7	5	5	4	5	4	1988-03-01	3	5	1.537	0.621	0.22468717489338	0.834281236999383	0.3222	1.0385
hsa_piR_002528|DQ573413	8	0	3	1	0	0	0	1	51	20	1	2	19	0	31	2	49	0	7	0	3	1	0	0	0	1	38	17	1	2	17	0	28	2	62	0	1982-09-01	6	14	2.489	1.315	0.223464284434385	0.834281236999383	4066-02-01	1.0849
hsa_piR_003721|DQ575054	1	0	1	2	0	0	3	0	4	4	1	1	4	3	2	4	2	0	1	0	1	1	0	0	3	0	3	3	1	1	3	3	2	3	3	0	1955-01-01	1	2	1.769	0.823	0.229361472976026	0.834281236999383	0.5313	0.8804
hsa_piR_007812|DQ580637	31	0	3	2	0	2	1	0	6	4	30	49	16	3	2	3	0	0	26	0	3	1	0	4	1	0	4	3	24	43	14	3	2	3	0	0	2028-07-01	4	10	2.235	1.161	0.219175674542206	0.834281236999383	8062-01-01	1.1231
hsa_piR_010024|DQ583491	89	53	109	183	83	103	154	259	216	86	197	171	144	193	105	121	67	41	73	118	117	135	150	206	133	237	159	71	158	151	126	170	96	105	85	84	131.93	148	116	0.79	-0.341	0.199173443910822	0.834281236999383	0.144	0.2065
hsa_piR_016239|DQ592146	3	0	0	4	10	3	5	8	6	4	6	3	3	5	4	2	1	0	2	0	0	3	18	6	4	7	4	3	5	3	3	4	4	2	1	0	1989-03-01	5	3	0.589	-0.765	0.227469277406182	0.834281236999383	0.6255	1.0252
hsa_piR_016926|DQ593325	324	260	290	378	405	469	376	290	380	394	297	299	412	254	344	469	268	376	267	580	310	279	731	939	325	266	280	327	238	263	359	224	314	408	339	772	401.21	442	360	0.817	-0.292	0.243866807151281	0.834281236999383	0.1327	0.032
hsa_piR_017716|DQ594453	5303	2560	4348	3747	2280	3448	3387	3273	4080	3404	3521	3743	3951	4002	3188	3597	3164	2361	4373	5708	4648	2767	4117	6907	2930	2999	3009	2822	2826	3294	3446	3525	2911	3129	3997	4845	3791.97	4162	3422	0.822	-0.282	0.214827427675959	0.834281236999383	0.1115	0.1462
hsa_piR_017936|DQ594740	356	78	262	448	150	119	224	370	376	392	369	371	337	653	334	198	158	146	294	174	280	331	271	238	194	339	277	325	296	327	294	575	305	172	200	300	288.4	266	310	1.162	0.217	0.238669337128474	0.834281236999383	0.0693	0.0471
hsa_piR_018570|DQ595536	10699	4526	6890	8201	4695	6381	7154	7886	9837	7607	10001	8471	7075	7926	7240	5750	4768	4291	8823	10091	7365	6056	8478	12782	6190	7226	7256	6307	8028	7456	6171	6982	6610	5002	6024	8806	7536.25	8252	6821	0.827	-0.275	0.247291103358812	0.834281236999383	0.1216	0.2141
hsa_piR_019050|DQ596155	25	4	23	29	3	6	19	25	24	32	29	25	26	26	39	25	18	7	21	9	25	21	5	12	16	23	18	27	23	22	23	23	36	22	23	14	2015-01-20	17	24	1938-01-01	0.465	0.220574451467246	0.834281236999383	0.2621	0.705
hsa_piR_019485|DQ596756	1	2	5	8	2	1	12	19	8	44	14	6	14	3	4	14	7	1	1	4	5	6	4	2	10	17	6	36	11	5	12	3	4	12	9	2	1936-08-01	6	10	1.662	0.733	0.240582762183061	0.834281236999383	0.7347	1.1137
hsa_piR_020345|DQ597945	92	108	42	157	56	58	84	239	57	28	368	200	144	229	175	123	171	57	76	241	45	116	101	116	73	219	42	23	295	176	126	202	160	107	216	117	136.13	114	158	1.389	0.474	0.209718787848068	0.834281236999383	0.2983	0.1986
hsa_piR_020548|DQ598263	207	31	185	291	124	53	177	211	256	238	247	207	179	508	191	157	99	129	171	69	198	215	224	106	153	193	189	197	198	182	156	447	174	137	125	265	188.89	169	209	1.234	0.303	0.227699788104922	0.834281236999383	0.1306	0.1099
hsa_piR_020582|DQ598312	4111	1189	2048	2570	1236	1008	1884	2848	3246	2329	2996	2375	1951	2434	2711	1856	1535	946	3390	2651	2189	1898	2232	2019	1630	2610	2394	1931	2405	2090	1702	2144	2475	1615	1939	1941	2180.88	2335	2027	0.868	-0.204	0.240381473400423	0.834281236999383	0.0647	0.101
hsa_piR_020814|DQ598650	48	16	20	51	21	20	39	46	49	31	41	33	30	29	44	21	25	11	40	36	21	38	38	40	34	42	36	26	33	29	26	26	40	18	32	23	32.02	36	28	0.78	-0.358	0.248157308455907	0.834281236999383	0.1739	0.481
hsa_piR_021650|DQ599684	2	0	1	4	1	0	47	4	4	2	2	11	4	0	1	4	4	1	2	0	1	3	2	0	41	4	3	2	2	10	3	0	1	3	5	2	1959-04-01	6	3	0.503	-0.992	0.223994505024434	0.834281236999383	2694-01-01	1.0845
hsa_piR_022437|DQ600690	12	2	7	61	1	89	71	43	4	71	7	11	54	5	43	9	4	4	10	4	7	45	2	178	61	39	3	59	6	10	47	4	39	8	5	8	29.82	39	21	0.537	-0.896	0.202567958912605	0.834281236999383	1.0232	0.5277
hsa_piR_001318|DQ571823	42	14	46	71	129	11	53	75	42	99	39	56	21	326	55	50	29	130	35	31	49	52	233	22	46	69	31	82	31	49	18	287	50	43	37	267	79.63	63	96	1.522	0.606	0.252207897655679	0.839899885589196	0.5863	0.333
hsa_piR_000586|DQ570728	63	34	27	55	27	56	40	41	63	50	46	57	51	42	52	25	22	29	52	76	29	41	49	112	35	38	46	41	37	50	44	37	47	22	28	60	46.85	53	41	0.778	-0.363	0.269511588279984	0.841925581087031	0.2081	0.3933
hsa_piR_005177|DQ577145	14	0	4	46	3	4	52	29	19	15	22	10	17	13	11	10	8	0	12	0	4	34	5	8	45	27	14	12	18	9	15	11	10	9	10	0	13.49	17	10	0.63	-0.667	0.262836697576627	0.841925581087031	0.7055	0.9269
hsa_piR_014620|DQ590013	1369	236	745	1153	230	390	1002	1512	1513	933	1141	1335	1014	931	993	432	322	159	1129	526	796	851	415	781	867	1385	1116	774	916	1175	884	820	907	376	407	326	802.91	874	732	0.837	-0.257	0.267836909580716	0.841925581087031	0.1151	0.0413
hsa_piR_014635|DQ590029	6	0	3	6	3	3	50	6	33	2	32	13	32	13	17	12	5	29	5	0	3	4	5	6	43	5	24	2	26	11	28	11	16	10	6	60	14.84	11	19	1.678	0.747	0.267166874372062	0.841925581087031	0.9084	0.9265
hsa_piR_019420|DQ596670	24	8	39	18	6	6	26	17	27	21	12	15	26	10	14	9	16	6	20	18	42	13	11	12	22	16	20	17	10	13	23	9	13	8	20	12	16.57	19	14	0.715	-0.485	0.264787574282903	0.841925581087031	0.347	0.8497
hsa_piR_019521|DQ596805	290	46	233	257	58	79	197	549	331	286	207	224	209	252	155	217	133	60	239	103	249	190	105	158	170	503	244	237	166	197	182	222	142	189	168	123	199.3	218	181	0.826	-0.275	0.265677014901395	0.841925581087031	0.1269	0.0977
hsa_piR_019825|DQ597218	275	119	337	280	237	240	306	222	241	235	406	199	272	257	205	295	248	156	227	265	360	207	428	481	265	203	178	195	326	175	237	226	187	257	313	320	269.47	290	248	0.859	-0.22	0.259163312887508	0.841925581087031	0.0774	0.0542
hsa_piR_000753|DQ570940	272	39	160	380	137	63	186	275	307	275	346	313	243	567	284	92	92	110	224	87	171	281	247	126	161	252	226	228	278	275	212	499	259	80	116	226	219.43	197	241	2022-01-01	0.287	0.275140043862966	0.846596695371117	0.145	0.0803
hsa_piR_004735|DQ576498	22	1	69	11	4	1	53	33	90	1	10	20	7	42	5	78	6	1	18	2	74	8	7	2	46	30	66	1	8	18	6	37	5	68	8	2	22.53	28	17	0.597	-0.744	0.282021079377487	0.846596695371117	0.9927	0.6188
hsa_piR_004918|DQ576766	102	4	13	73	8	3	118	39	149	40	86	73	69	96	129	109	79	4	84	9	14	54	14	6	102	36	110	33	69	64	60	85	118	95	100	8	58.94	48	70	1.456	0.542	0.27655729441639	0.846596695371117	0.5195	0.3588
hsa_piR_007635|DQ580405	8	2	2	4	0	4	5	3	3	5	6	2	17	1	4	4	1	10	7	4	2	3	0	8	4	3	2	4	5	2	15	1	4	3	1	21	1993-04-01	4	6	1.583	0.662	0.301893389218691	0.846596695371117	0.6726	1.0661
hsa_piR_008927|DQ582108	2	2	2	56	0	3	33	25	3	31	49	22	4	15	40	52	3	1	2	4	2	41	0	6	29	23	2	26	39	19	3	13	37	45	4	2	16.55	12	21	1.696	0.762	0.283155637821936	0.846596695371117	1.0367	0.7987
hsa_piR_009228|DQ582496	9	2	7	14	3	4	10	11	4	12	12	5	5	24	6	8	6	15	7	4	7	10	5	8	9	10	3	10	10	4	4	21	5	7	8	31	2017-09-01	7	11	1.475	0.561	0.287785722281082	0.846596695371117	0.4839	1.1158
hsa_piR_009295|DQ582567	165	86	163	119	109	103	162	120	170	161	132	47	60	132	133	163	78	141	136	192	174	88	197	206	140	110	125	133	106	41	52	116	121	142	99	289	137.18	152	122	0.802	-0.318	0.300089079398888	0.846596695371117	0.1942	0.2004
hsa_piR_017848|DQ594634	44	76	38	42	38	12	16	43	25	60	52	48	55	47	31	50	3	2	36	169	41	31	69	24	14	39	18	50	42	42	48	41	28	43	4	4	41.36	49	34	0.702	-0.51	0.295758503950505	0.846596695371117	0.486	0.4171
hsa_piR_018849|DQ595899	29	10	27	35	11	16	29	20	34	33	41	24	29	31	37	44	31	16	24	22	29	26	20	32	25	18	25	27	33	21	25	27	34	38	39	33	27.74	25	31	1.253	0.325	0.300198684065538	0.846596695371117	0.1732	0.5438
hsa_piR_019675|DQ596992	154	47	130	232	155	85	146	237	182	222	230	164	160	529	149	152	99	134	127	105	139	171	280	170	126	217	134	184	185	144	140	466	136	132	125	275	180.94	163	199	1.215	0.281	0.290109977650206	0.846596695371117	0.1465	0.1211
hsa_piR_020357|DQ597960	63	10	43	37	1	2	17	22	47	18	27	25	16	15	34	11	18	5	52	22	46	27	2	4	15	20	35	15	22	22	14	13	31	10	23	10	21.24	25	18	0.708	-0.499	0.298176829341867	0.846596695371117	0.452	0.669
hsa_piR_022298|DQ600517	17	7	54	113	3	5	53	26	117	27	138	40	43	90	117	78	19	5	14	16	58	83	5	10	46	24	86	22	111	35	38	79	107	68	24	10	46.46	38	55	1.429	0.515	0.302184656138133	0.846596695371117	0.5185	0.3829
hsa_piR_022328|DQ600555	2	0	1	0	0	1	1	1	2	1	1	2	4	2	3	3	0	0	2	0	1	0	0	2	1	1	1	1	1	2	3	2	3	3	0	0	2022-01-01	1	2	2015-07-01	0.765	0.285994997259771	0.846596695371117	0.5089	0.8405
hsa_piR_013855|DQ588925	34	15	22	202	58	37	59	99	143	138	93	165	141	186	98	193	15	4	28	33	24	149	105	74	51	91	105	114	75	145	123	164	89	168	19	8	87	73	101	1.373	0.457	0.320343418968759	0.857671249169416	0.4446	0.3102
hsa_piR_015150|DQ590704	89	10	52	256	52	42	129	134	184	134	111	84	133	52	114	21	75	12	73	22	56	189	94	84	112	123	136	111	89	74	116	46	104	18	95	25	87.01	99	75	0.762	-0.393	0.325178855369911	0.857671249169416	0.333	0.3107
hsa_piR_019201|DQ596354	103	21	29	73	26	23	41	47	81	43	92	55	40	31	42	37	32	14	85	47	31	54	47	46	35	43	60	36	74	48	35	27	38	32	40	29	44.88	50	40	0.804	-0.314	0.314608573288858	0.857671249169416	0.1879	0.3933
hsa_piR_019951|DQ597403	2724	1015	2602	2757	750	919	2002	2269	3094	2054	2122	2275	2285	2301	2075	2076	1674	668	2246	2263	2781	2036	1354	1841	1732	2079	2282	1703	1703	2002	1993	2027	1895	1806	2115	1371	1957.24	2068	1846	0.893	-0.164	0.317648982746181	0.857671249169416	0.0577	0.0932
hsa_piR_020381|DQ597997	320	189	385	507	376	168	309	475	353	459	449	432	340	979	380	317	255	378	264	421	412	374	679	337	267	435	260	381	360	380	297	862	347	276	322	776	413.91	383	445	2016-01-01	0.214	0.321474037261169	0.857671249169416	0.0979	0.0313
hsa_piR_020490|DQ598167	66	18	116	159	91	30	68	85	84	107	122	94	72	370	77	75	23	87	54	40	124	117	164	60	59	78	62	89	98	83	63	326	70	65	29	179	97.8	84	111	1.317	0.397	0.323587659298999	0.857671249169416	0.3374	0.2899
hsa_piR_020619|DQ598378	6	2	4	8	2	2	7	5	6	14	8	7	12	6	2	8	3	4	5	4	4	6	4	4	6	5	4	12	6	6	10	5	2	7	4	8	1972-05-01	5	7	1.403	0.488	0.320150208558648	0.857671249169416	0.3528	1.108
hsa_piR_020828|DQ598675	325	77	174	314	81	167	222	319	289	264	278	272	279	230	215	198	125	69	268	172	186	232	146	335	192	292	213	219	223	239	243	203	196	172	158	142	212.85	226	199	0.884	-0.178	0.325716010827294	0.857671249169416	0.0658	0.0863
hsa_piR_021764|DQ599818	4	2	6	3	1	3	3	4	6	4	5	1	3	3	5	3	1	0	3	4	6	2	2	6	3	4	4	3	4	1	3	3	5	3	1	0	2016-03-01	4	3	0.687	-0.542	0.328004585376406	0.857671249169416	0.377	0.9889
hsa_piR_006927|DQ579443	0	0	0	0	1	0	1	1	1	1	1	0	0	1	0	5	1	0	0	0	0	0	2	0	1	1	1	1	1	0	0	1	0	4	1	0	0.69	1	1	1979-01-01	0.84	0.336549275488531	0.8608832916482	0.7682	0.777
hsa_piR_007140|DQ579739	3	0	17	12	22	2	6	5	8	1	24	2	2	1	1	19	7	0	2	0	18	9	40	4	5	5	6	1	19	2	2	1	1	17	9	0	1976-07-01	10	6	0.59	-0.762	0.333317038204369	0.8608832916482	2254-01-01	1.1256
hsa_piR_019723|DQ597069	5	0	32	3	0	0	3	69	13	1	27	5	66	1	1	50	2	44	4	0	34	2	0	0	3	63	10	1	22	4	58	1	1	43	3	90	18.81	13	25	1.877	0.908	0.335864564994438	0.8608832916482	8605-01-01	0.79
hsa_piR_022296|DQ600515	150	55	126	266	28	27	271	355	420	182	491	222	375	215	248	143	142	63	124	123	135	196	51	54	234	325	310	151	394	195	327	189	226	124	179	129	192.67	172	213	1.229	0.298	0.339811390753046	0.862974251336873	0.2054	0.1039
hsa_piR_011370|DQ585359	53	1	6	19	0	2	75	16	22	28	10	38	54	26	7	60	2	30	44	2	6	14	0	4	65	15	16	23	8	33	47	23	6	52	3	62	23.53	18	29	1.508	0.593	0.35219357822063	0.878590393870538	0.8368	0.6142
hsa_piR_020570|DQ598294	1	0	1	1	1	0	3	1	2	1	0	0	1	0	1	2	1	0	1	0	1	1	2	0	3	1	1	1	0	0	1	0	1	2	1	0	0.84	1	1	0.608	-0.719	0.353427297251038	0.878590393870538	0.5216	0.7953
hsa_piR_020786|DQ598612	6	0	7	4	3	1	3	0	5	5	3	2	24	2	1	4	4	3	5	0	7	3	5	2	3	0	4	4	2	2	21	2	1	3	5	6	2021-04-01	3	5	1.541	0.624	0.350826105971958	0.878590393870538	0.7524	1.053
hsa_piR_003654|DQ574971	6	0	10	2	0	1	1	0	2	1	0	0	0	0	2	2	28	2	5	0	11	1	0	2	1	0	1	1	0	0	0	0	2	2	35	4	1963-03-01	2	5	1.902	0.928	0.37361150919326	0.922271767449097	2.1359	0.9963
hsa_piR_005271|DQ577259	6	4	4	7	4	5	6	2	1	4	4	5	4	3	5	2	4	2	5	9	4	5	7	10	5	2	1	3	3	4	3	3	5	2	5	4	1949-04-01	5	4	0.721	-0.473	0.37880748894491	0.928528452998207	0.3877	1.0431
hsa_piR_015800|DQ591595	85	2	34	126	8	9	71	134	65	54	108	82	107	90	63	99	76	4	70	4	36	93	14	18	61	123	48	45	87	72	93	79	58	86	96	8	60.71	52	69	1.319	0.399	0.381406871628159	0.928528452998207	0.4343	0.3563
hsa_piR_014637|DQ590031	41	0	34	51	15	5	20	47	32	56	14	50	68	38	92	17	10	3	34	0	36	38	27	10	17	43	24	46	11	44	59	33	84	15	13	6	2015-05-30	25	35	1.351	0.434	0.386937446335419	0.935540538057555	0.513	0.4854
hsa_piR_003669|DQ574987	29	0	0	2	0	0	2	0	3	1	1	3	1	2	2	5	3	1	24	0	0	1	0	0	2	0	2	1	1	3	1	2	2	4	4	2	1968-02-01	3	2	0.611	-0.711	0.395089935242491	0.936881660181355	2811-01-01	0.9779
hsa_piR_018165|DQ595023	17	4	10	13	5	3	9	14	10	10	5	9	8	5	12	11	4	5	14	9	11	10	9	6	8	13	7	8	4	8	7	4	11	10	5	10	1954-08-01	10	7	0.769	-0.379	0.395454298490147	0.936881660181355	0.3158	1.1193
hsa_piR_019068|DQ596183	17	4	10	16	13	1	6	5	13	10	5	6	8	52	14	11	12	9	14	9	11	12	23	2	5	5	10	8	4	5	7	46	13	10	15	18	2015-04-12	10	14	1.391	0.476	0.394656437149115	0.936881660181355	0.5889	1.0364
hsa_piR_001356|DQ571873	80	4	15	84	12	8	20	53	98	40	99	59	37	189	59	7	7	8	66	9	16	62	22	16	17	49	72	33	79	52	32	166	54	6	9	16	43.19	37	50	1.353	0.436	0.403041917874906	0.941325072343413	0.5656	0.393
hsa_piR_002622|DQ573540	1	7	1	2	0	24	9	4	15	3	0	45	0	3	2	2	1	0	1	16	1	1	0	48	8	4	11	2	0	40	0	3	2	2	1	0	1973-07-01	10	6	0.578	-0.792	0.41956479722756	0.941325072343413	9595-01-01	1.1228
hsa_piR_004271|DQ575827	202	82	110	470	68	68	311	281	347	208	338	423	414	244	186	227	189	61	167	183	118	347	123	136	269	257	256	172	271	372	361	215	170	197	239	125	221.05	206	236	1.141	0.19	0.418186551314689	0.941325072343413	0.1149	0.0788
hsa_piR_010541|DQ584197	24	5	11	27	1	10	7	17	25	14	20	15	8	18	18	3	6	1	20	11	12	20	2	20	6	16	18	12	16	13	7	16	16	3	8	2	2015-05-12	14	10	0.749	-0.417	0.421329635779771	0.941325072343413	0.5055	1.0133
hsa_piR_013393|DQ588158	35	14	49	11	1	0	7	4	10	62	41	8	39	41	26	6	5	2	29	31	52	8	2	0	6	4	7	51	33	7	34	36	24	5	6	4	18.91	15	22	1.446	0.532	0.417987189736601	0.941325072343413	0.8818	0.7447
hsa_piR_016271|DQ592181	52	12	38	152	13	8	94	35	81	78	72	127	103	27	35	84	84	3	43	27	41	112	23	16	81	32	60	65	58	112	90	24	32	73	106	6	55.57	48	63	1.288	0.365	0.404367228316874	0.941325072343413	0.3975	0.3653
hsa_piR_016742|DQ593049	581	252	549	483	274	189	427	387	518	411	431	355	389	357	411	621	399	282	479	562	587	357	495	379	369	355	382	341	346	312	339	314	375	540	504	579	423.07	441	406	0.92	-0.12	0.410648609937863	0.941325072343413	0.0434	0.031
hsa_piR_022295|DQ600514	83	29	8	94	17	33	16	8	85	40	11	49	50	8	12	78	51	6	68	65	9	69	31	66	14	7	63	33	9	43	44	7	11	68	64	12	37.95	44	32	0.748	-0.42	0.412604284057523	0.941325072343413	0.5385	0.4293
hsa_piR_022650|DQ600994	1	1	1	4	0	1	3	1	7	1	5	5	3	8	6	1	1	0	1	2	1	3	0	2	3	1	5	1	4	4	3	7	5	1	1	0	1946-02-01	2	3	1945-01-01	0.536	0.406609361958079	0.941325072343413	0.58	0.9552
hsa_piR_005337|DQ577347	111	2	3	42	2	0	31	41	52	24	41	60	71	23	41	62	46	0	92	4	3	31	4	0	27	38	38	20	33	53	62	20	37	54	58	0	31.88	26	37	1.405	0.491	0.430320090394583	0.941944352902104	0.8114	0.4587
hsa_piR_009895|DQ583325	39	41	50	148	3	13	105	38	82	22	87	34	78	51	54	78	31	5	32	91	53	109	5	26	91	35	60	18	70	30	68	45	49	68	39	10	50.08	56	44	0.791	-0.338	0.435116584827285	0.941944352902104	0.3868	0.3776
hsa_piR_013817|DQ588873	12	0	6	7	1	1	5	3	12	5	3	8	3	4	3	6	2	1	10	0	6	5	2	2	4	3	9	4	2	7	3	4	3	5	3	2	2015-08-04	5	4	0.747	-0.421	0.437617206447437	0.941944352902104	0.4398	1.0621
hsa_piR_019822|DQ597215	109	57	80	106	37	46	50	57	116	75	103	62	42	81	74	93	51	44	90	127	86	78	67	92	43	52	86	62	83	55	37	71	68	81	64	90	73.97	80	68	0.85	-0.235	0.436648452499561	0.941944352902104	0.182	0.3406
hsa_piR_019914|DQ597347	4095	1788	3266	3519	1356	1620	3003	3387	3725	2897	2980	3413	3035	3583	2866	3518	2375	1379	3377	3987	3491	2599	2449	3245	2598	3104	2748	2402	2392	3004	2647	3156	2617	3060	3001	2830	2928.08	3066	2790	0.91	-0.136	0.432394431154269	0.941944352902104	0.0645	0.1241
hsa_piR_023057|DQ601526	1	0	2	0	1	0	2	1	0	1	1	2	1	0	3	1	2	1	1	0	2	0	2	0	2	1	0	1	1	2	1	0	3	1	3	2	2015-01-01	1	2	1951-01-01	0.594	0.435252768508805	0.941944352902104	0.5426	0.8144
hsa_piR_005799|DQ577967	250	64	92	321	60	109	91	105	172	145	139	116	132	194	159	144	80	75	206	143	98	237	108	218	79	96	127	120	112	102	115	171	145	125	101	154	136.56	146	127	0.872	-0.197	0.446589827246591	0.949675957940041	0.137	0.1971
hsa_piR_022017|DQ600174	229	5	29	325	19	140	174	75	140	164	57	147	139	133	42	176	80	11	189	11	31	240	34	280	151	69	103	136	46	129	121	117	38	153	101	23	109.61	123	96	0.781	-0.357	0.445550044247029	0.949675957940041	0.4635	0.257
hsa_piR_009154|DQ582400	193	34	111	377	70	82	90	115	273	227	193	352	345	123	199	242	64	11	159	76	119	278	126	164	78	105	201	188	155	310	301	108	182	211	81	23	159.17	145	173	1.192	0.254	0.458156601997794	0.966232721795588	0.246	0.1496
hsa_piR_020009|DQ597484	1105	235	463	830	221	448	547	893	941	703	983	1047	789	717	803	311	208	157	911	524	495	613	399	897	473	818	694	583	789	922	688	632	733	271	263	322	612.61	647	578	0.894	-0.162	0.459850133885719	0.966232721795588	0.1019	0.0328
hsa_piR_006701|DQ579162	17	0	3	16	20	13	45	2	32	2	8	2	11	8	40	21	21	0	14	0	3	12	36	26	39	2	24	2	6	2	10	7	37	18	27	0	14.63	17	12	0.698	-0.519	0.472510566793993	0.975953957127317	1.0648	0.9322
hsa_piR_019824|DQ597217	23	26	18	139	34	16	88	89	49	116	3	64	99	0	65	117	49	91	19	58	19	103	61	32	76	82	36	96	2	56	86	0	59	102	62	187	63.18	54	72	1.332	0.413	0.470833331203458	0.975953957127317	0.6913	0.3579
hsa_piR_020388|DQ598008	4486	2575	4176	3607	2263	1584	2825	4081	4222	3162	3717	3561	3603	4598	3329	3879	3128	1762	3700	5741	4464	2664	4087	3173	2444	3739	3114	2622	2984	3134	3142	4050	3039	3375	3952	3616	3502.2	3681	3324	0.903	-0.147	0.472770897078672	0.975953957127317	0.0901	0.1392
hsa_piR_000291|DQ570344	1	22	30	34	8	34	70	25	29	51	4	1	38	0	22	57	0	28	1	49	32	25	14	68	61	23	21	42	3	1	33	0	20	50	0	57	27.84	33	23	0.702	-0.51	0.487531019553292	0.982620167064571	1.1265	0.5694
hsa_piR_007424|DQ580112	1	0	0	1	1	1	1	0	1	1	1	1	2	1	1	1	1	1	1	0	0	1	2	2	1	0	1	1	1	1	2	1	1	1	1	2	0.96	1	1	1.445	0.531	0.48596261883702	0.982620167064571	0.4407	0.7963
hsa_piR_016828|DQ593158	16	9	109	14	0	0	16	41	91	9	11	132	38	54	70	35	54	4	13	20	117	10	0	0	14	38	67	7	9	116	33	48	64	30	68	8	36.81	31	43	1.368	0.453	0.489918270264489	0.982620167064571	0.9038	0.4261
hsa_piR_017173|DQ593736	3	1	2	3	1	1	1	2	1	2	1	2	1	3	2	1	0	0	2	2	2	2	2	2	1	2	1	2	1	2	1	3	2	1	0	0	1949-01-01	2	1	0.725	-0.464	0.484428980729401	0.982620167064571	0.4086	0.8571
hsa_piR_020668|DQ598445	7	3	3	25	8	4	14	19	15	14	16	9	11	40	10	4	8	14	6	7	3	18	14	8	12	17	11	12	13	8	10	35	9	3	10	29	1955-12-01	11	14	2029-01-01	0.367	0.483989832771805	0.982620167064571	0.513	1.0154
hsa_piR_000045|DQ569993	37	10	28	52	10	10	31	39	38	37	35	41	36	35	44	31	22	11	31	22	30	38	18	20	27	36	28	31	28	36	31	31	40	27	28	23	29.13	28	31	1.087	0.12	0.698289843929628	0.997805352871871	0.1728	0.51
hsa_piR_000441|DQ570540	148	35	77	186	29	52	116	115	109	144	130	92	105	98	162	68	55	25	122	78	82	137	52	104	100	105	80	119	104	81	92	86	148	59	69	51	92.94	96	90	0.94	-0.09	0.764702006125082	0.997805352871871	0.1834	0.2988
hsa_piR_000552|DQ570687	252	17	161	252	19	27	137	194	263	183	218	269	177	165	245	81	59	16	208	38	172	186	34	54	119	178	194	152	175	237	154	145	224	70	75	33	135.96	131	141	1.065	0.091	0.807619749771844	0.997805352871871	0.2981	0.1912
hsa_piR_000560|DQ570698	42	13	40	48	9	8	42	37	51	31	36	45	47	38	39	21	18	7	35	29	43	35	16	16	36	34	38	26	29	40	41	33	36	18	23	14	2015-09-30	31	29	0.916	-0.126	0.708844568628235	0.997805352871871	0.2134	0.4938
hsa_piR_000651|DQ570812	15	6	22	37	47	8	28	38	21	22	24	14	18	118	29	18	15	39	12	13	24	27	85	16	24	35	15	18	19	12	16	104	26	16	19	80	31.26	28	34	1.228	0.296	0.547147277455986	0.997805352871871	0.4873	0.5054
hsa_piR_000796|DQ570994	21	10	26	32	7	13	20	24	23	20	21	23	32	15	18	27	15	7	17	22	28	24	13	26	17	22	17	17	17	20	28	13	16	23	19	14	19.67	21	19	0.91	-0.136	0.708918335295383	0.997805352871871	0.2336	0.7435
hsa_piR_000799|DQ570997	11	0	17	61	44	7	138	28	78	131	66	15	104	14	76	86	9	0	9	0	18	45	79	14	119	26	58	109	53	13	91	12	69	75	11	0	44.54	41	48	1.176	0.234	0.712140348462642	0.997805352871871	0.8486	0.3898
hsa_piR_000801|DQ570999	7	1	2	7	0	4	4	2	11	5	3	5	3	6	5	1	2	1	6	2	2	5	0	8	3	2	8	4	2	4	3	5	5	1	3	2	1964-03-01	4	3	0.783	-0.353	0.529658828156069	0.997805352871871	0.4486	1.0277
hsa_piR_000805|DQ571003	1771	715	1740	1891	703	910	1536	1723	2034	1750	1766	1932	1812	1825	1851	1455	1146	497	1461	1594	1860	1396	1269	1823	1329	1579	1500	1451	1418	1700	1580	1608	1690	1266	1448	1020	1499.55	1535	1465	0.955	-0.066	0.647536183357165	0.997805352871871	0.0446	0.0752
hsa_piR_000823|DQ571031	1395	799	1088	1345	635	695	1578	948	1660	1160	1322	902	1119	1133	1256	1360	1065	890	1150	1781	1163	993	1147	1392	1365	869	1224	962	1061	794	976	998	1147	1183	1346	1826	1187.67	1232	1144	0.928	-0.107	0.515517157883739	0.997805352871871	0.0579	0.0609
hsa_piR_000848|DQ571067	62	5	48	182	6	32	135	153	113	79	53	136	58	105	55	162	85	3	51	11	51	134	11	64	117	140	83	66	43	120	51	92	50	141	107	6	74.38	74	75	1.014	0.02	0.965694512444116	0.997805352871871	0.4769	0.3343
hsa_piR_001040|DQ571333	3	3	4	7	21	3	5	2	4	4	7	4	4	33	4	5	4	13	2	7	4	5	38	6	4	2	3	3	6	4	3	29	4	4	5	27	1969-08-01	8	9	1.203	0.267	0.69609246765259	0.997805352871871	0.88	1.1256
hsa_piR_001042|DQ571335	115	23	97	111	16	31	71	95	131	116	114	112	94	89	130	38	38	20	95	51	104	82	29	62	61	87	97	96	92	99	82	78	119	33	48	41	75.3	74	76	1.026	0.038	0.911020668023215	0.997805352871871	0.2306	0.3343
hsa_piR_001078|DQ571388	43	1	8	43	6	8	9	19	36	19	25	21	13	11	34	5	5	4	35	2	9	32	11	16	8	17	27	16	20	18	11	10	31	4	6	8	15.66	17	14	0.792	-0.336	0.515849526120448	0.997805352871871	0.5235	0.8536
hsa_piR_001101|DQ571419	81	11	52	56	15	18	46	46	75	52	50	56	54	60	72	24	20	8	67	25	56	41	27	36	40	42	55	43	40	49	47	53	66	21	25	16	41.64	43	40	0.926	-0.111	0.73807055143085	0.997805352871871	0.2146	0.4026
hsa_piR_001152|DQ571500	74	14	42	70	14	23	49	56	69	67	59	58	52	46	72	24	28	15	61	31	45	52	25	46	42	51	51	56	47	51	45	41	66	21	35	31	44.3	45	44	0.965	-0.051	0.867957327626339	0.997805352871871	0.1797	0.394
hsa_piR_001159|DQ571511	104	17	52	114	19	27	67	86	144	103	128	120	89	88	114	50	39	19	86	38	56	84	34	54	58	79	106	85	103	106	78	78	104	43	49	39	71.09	66	76	1.145	0.195	0.549525840534426	0.997805352871871	0.2163	0.3411
hsa_piR_001168|DQ571524	139	28	106	176	94	37	119	206	161	151	157	122	135	267	116	119	39	69	115	62	113	130	170	74	103	189	119	125	126	107	118	235	106	104	49	142	121.47	119	124	1.031	0.045	0.876537167223302	0.997805352871871	0.1701	0.2291
hsa_piR_001169|DQ571525	2	5	4	5	1	0	4	0	1	1	1	1	6	10	0	4	0	0	2	11	4	4	2	0	3	0	1	1	1	1	5	9	0	3	0	0	2015-06-02	3	2	0.83	-0.269	0.734489224896938	0.997805352871871	1.0183	0.9421
hsa_piR_001179|DQ571538	40	16	30	58	17	17	48	55	44	52	58	41	43	37	44	38	25	15	33	36	32	43	31	34	42	50	32	43	47	36	38	33	40	33	32	31	36.9	37	37	0.996	-0.006	0.98283818864383	0.997805352871871	0.1489	0.4321
hsa_piR_001205|DQ571589	32	13	27	39	9	12	26	27	29	30	31	22	25	26	38	21	16	13	26	29	29	29	16	24	22	25	21	25	25	19	22	23	35	18	20	27	2015-02-24	25	24	0.96	-0.059	0.8545358805341	0.997805352871871	0.1838	0.6163
hsa_piR_001207|DQ571591	275	23	50	209	38	30	58	91	205	100	137	159	98	87	118	69	67	21	227	51	53	154	69	60	50	83	151	83	110	140	85	77	108	60	85	43	93.88	100	88	0.876	-0.192	0.589698855545544	0.997805352871871	0.2631	0.2945
hsa_piR_001300|DQ571790	0	1	3	24	1	0	1	6	1	1	0	0	0	0	0	29	3	0	0	2	3	18	2	0	1	5	1	1	0	0	0	0	0	25	4	0	1944-03-01	4	3	0.921	-0.119	0.912553643853724	0.997805352871871	4689-02-01	1.0287
hsa_piR_001311|DQ571812	356	119	361	296	307	301	493	368	536	292	356	337	281	341	316	546	438	333	294	265	386	219	554	603	427	337	395	242	286	297	245	300	289	475	553	683	380.55	387	374	0.967	-0.049	0.814925075539109	0.997805352871871	0.0898	0.0332
hsa_piR_001346|DQ571858	86	14	52	91	15	25	55	55	101	73	75	63	59	62	88	43	41	19	71	31	56	67	27	50	48	50	74	61	60	55	51	55	80	37	52	39	53.63	53	54	1.025	0.036	0.903564264608726	0.997805352871871	0.174	0.3704
hsa_piR_001511|DQ572064	1	0	30	4	1	0	3	3	3	2	43	2	0	1	0	6	1	0	1	0	32	3	2	0	3	3	2	2	35	2	0	1	0	5	1	0	2015-03-05	5	5	1.003	0.005	0.995897960704445	0.997805352871871	9833-01-01	1.0986
hsa_piR_001797|DQ572409	1	1	50	0	1	0	15	0	45	45	1	41	0	23	2	2	1	1	1	2	53	0	2	0	13	0	33	37	1	36	0	20	2	2	1	2	1943-11-01	12	11	0.967	-0.049	0.96195893772283	0.997805352871871	2595-02-01	1.0187
hsa_piR_001884|DQ572514	25	2	9	63	3	20	40	28	107	32	34	59	16	39	36	35	4	1	21	4	10	47	5	40	35	26	79	27	27	52	14	34	33	30	5	2	27.24	30	25	0.843	-0.246	0.636119416475234	0.997805352871871	0.5551	0.5243
hsa_piR_001918|DQ572554	3	6	18	108	3	26	21	10	19	5	10	26	47	66	12	36	11	1	2	13	19	80	5	52	18	9	14	4	8	23	41	58	11	31	14	2	22.56	24	21	0.906	-0.143	0.813833805128756	0.997805352871871	0.7565	0.6422
hsa_piR_002158|DQ572892	51	18	47	56	10	14	38	47	66	56	63	49	50	38	73	34	35	13	42	40	50	41	18	28	33	43	49	46	51	43	44	33	67	30	44	27	40.49	38	43	2015-11-01	0.151	0.622082558921515	0.997805352871871	0.1771	0.4094
hsa_piR_002286|DQ573083	18	4	9	25	5	1	127	44	66	50	17	23	29	14	27	129	29	6	15	9	10	18	9	2	110	40	49	41	14	20	25	12	25	112	37	12	31.14	29	33	1.128	0.174	0.757118348188094	0.997805352871871	0.6569	0.4704
hsa_piR_002372|DQ573194	1	0	1	1	1	0	1	32	25	47	27	2	2	1	10	3	2	1	1	0	1	1	2	0	1	29	18	39	22	2	2	1	9	3	3	2	1947-07-01	6	9	1.492	0.578	0.521918669942724	0.997805352871871	6796-01-01	1.121
hsa_piR_002441|DQ573293	20	5	60	44	30	65	40	51	69	48	28	46	116	24	46	125	41	2	16	11	64	32	54	130	35	47	51	40	22	40	101	21	42	109	52	4	48.48	49	48	0.989	-0.016	0.972579603592527	0.997805352871871	0.4502	0.3842
hsa_piR_002442|DQ573294	1	0	3	3	0	0	2	1	1	5	1	2	1	2	0	0	0	0	1	0	3	2	0	0	2	1	1	4	1	2	1	2	0	0	0	0	2015-05-01	1	1	0.934	-0.099	0.894818184678366	0.997805352871871	0.6691	0.8289
hsa_piR_002468|DQ573323	47	19	22	31	6	13	75	19	65	51	51	29	59	28	43	45	35	8	39	42	24	23	11	26	65	17	48	42	41	26	51	25	39	39	44	16	34.36	33	36	1.098	0.135	0.712542387508353	0.997805352871871	0.2598	0.449
hsa_piR_002801|DQ573768	39	1	9	6	0	2	16	84	4	16	5	31	74	4	15	5	15	1	32	2	10	4	0	4	14	77	3	13	4	27	65	4	14	4	19	2	16.55	16	17	1.027	0.039	0.958304962311162	0.997805352871871	1.1499	0.8121
hsa_piR_002852|DQ573835	215	23	60	515	33	136	231	177	108	367	284	112	299	83	99	125	175	5	177	51	64	380	60	272	200	162	80	304	228	99	261	73	90	109	221	10	157.89	161	155	0.965	-0.052	0.903907305287122	0.997805352871871	0.3964	0.1522
hsa_piR_003231|DQ574379	1	1	20	41	2	1	54	20	0	17	2	30	16	5	38	4	0	0	1	2	21	30	4	2	47	18	0	14	2	26	14	4	35	3	0	0	1945-12-01	14	11	0.785	-0.349	0.682834692664975	0.997805352871871	5272-01-01	0.9736
hsa_piR_003384|DQ574582	2	0	3	19	2	0	4	2	21	2	3	16	2	29	0	4	8	0	2	0	3	14	4	0	3	2	15	2	2	14	2	26	0	3	10	0	1968-05-01	5	7	1.309	0.388	0.631480447815163	0.997805352871871	3021-01-01	1.1168
hsa_piR_003674|DQ574993	3	0	2	5	0	2	2	6	13	1	10	17	3	3	0	2	0	0	2	0	2	4	0	4	2	5	10	1	8	15	3	3	0	2	0	0	1933-03-01	3	4	2015-04-01	0.057	0.940924784753087	0.997805352871871	1.0681	1.025
hsa_piR_003676|DQ574995	6	1	3	0	0	2	3	12	6	1	15	2	3	5	4	1	4	1	5	2	3	0	0	4	3	11	4	1	12	2	3	4	4	1	5	2	1965-03-01	4	4	1.011	0.015	0.982095429611783	0.997805352871871	0.7453	1.0287
hsa_piR_003677|DQ574996	1	0	1	5	0	1	5	2	65	2	37	4	32	3	4	2	0	0	1	0	1	4	0	2	4	2	48	2	30	4	28	3	4	2	0	0	1936-07-01	7	8	1.126	0.171	0.857600056927352	0.997805352871871	9022-01-01	1.119
hsa_piR_003728|DQ575064	22	6	11	17	4	4	6	9	13	14	11	13	16	10	12	10	7	3	18	13	12	13	7	8	5	8	10	12	9	11	14	9	11	9	9	6	2019-10-01	10	10	0.955	-0.067	0.879013097516036	0.997805352871871	0.3261	1.084
hsa_piR_004262|DQ575814	1	0	1	1	0	0	29	1	17	17	5	9	1	14	0	5	0	1	1	0	1	1	0	0	25	1	13	14	4	8	1	12	0	4	0	2	1982-04-01	5	5	1.075	0.105	0.90952657172691	0.997805352871871	1.717	1.0991
hsa_piR_004308|DQ575882	3153	965	3316	2949	1283	1474	3024	2891	2975	3416	3367	2814	2374	2799	2565	2789	2003	927	2600	2152	3545	2178	2317	2953	2616	2649	2194	2832	2703	2477	2071	2466	2342	2426	2531	1902	2497.35	2578	2417	0.937	-0.093	0.580123335917962	0.997805352871871	0.0609	0.1114
hsa_piR_004660|DQ576399	19	19	19	19	19	19	39	19	39	19	19	19	39	39	19	39	52	19	16	42	20	14	34	38	34	17	29	16	15	17	34	34	17	34	66	39	28.71	27	30	2015-12-01	0.164	0.676332695513165	0.997805352871871	0.2931	0.5463
hsa_piR_004800|DQ576604	24	0	3	19	2	2	11	26	29	16	14	30	8	12	21	40	6	0	20	0	3	14	4	4	10	24	21	13	11	26	7	11	19	35	8	0	1974-12-01	11	14	1.278	0.354	0.562513182748873	0.997805352871871	0.7495	0.9556
hsa_piR_004801|DQ576605	69	1	52	91	8	29	51	76	133	72	67	42	57	27	65	52	45	8	57	2	56	67	14	58	44	70	98	60	54	37	50	24	59	45	57	16	48.23	52	45	0.856	-0.224	0.581335532493462	0.997805352871871	0.3387	0.3805
hsa_piR_004962|DQ576828	72	39	46	64	11	9	112	89	126	126	93	142	64	47	127	68	40	3	59	87	49	47	20	18	97	82	93	104	75	125	56	41	116	59	51	6	65.84	61	70	1.147	0.198	0.637604146200176	0.997805352871871	0.3671	0.3495
hsa_piR_004987|DQ576872	3544	1370	3317	4104	1920	1589	3112	3167	4292	3757	3611	3258	3424	3083	3645	3957	3122	1428	2923	3055	3546	3031	3467	3183	2693	2902	3166	3115	2898	2868	2986	2716	3328	3442	3944	2931	3121.8	3107	3136	2015-01-01	0.014	0.935474834758719	0.997805352871871	0.0612	0.1294
hsa_piR_004993|DQ576880	8	1	5	19	8	4	8	8	11	26	8	12	9	7	8	19	3	0	7	2	5	14	14	8	7	7	8	22	6	11	8	6	7	17	4	0	1951-08-01	8	9	1.115	0.157	0.769065014665439	0.997805352871871	0.5178	1.1141
hsa_piR_005018|DQ576917	19	3	13	11	2	3	5	17	36	8	8	20	14	22	10	7	6	1	16	7	14	8	4	6	4	16	27	7	6	18	12	19	9	6	8	2	1942-10-01	11	10	0.859	-0.219	0.676191804762287	0.997805352871871	0.5153	1.0626
hsa_piR_005019|DQ576918	48	19	40	53	10	6	39	23	47	32	41	33	32	44	48	30	19	16	40	42	43	39	18	12	34	21	35	27	33	29	28	39	44	26	24	33	31.41	32	31	0.986	-0.02	0.952240925095963	0.997805352871871	0.2068	0.483
hsa_piR_005023|DQ576923	1	1	0	21	0	0	2	1	2	21	10	2	2	2	0	0	1	0	1	2	0	16	0	0	2	1	1	17	8	2	2	2	0	0	1	0	2015-04-03	3	4	1.349	0.432	0.63753566293064	0.997805352871871	6452-01-01	1.0133
hsa_piR_005076|DQ577008	301	95	270	387	85	130	194	275	348	262	374	228	207	397	304	216	235	97	248	212	289	286	153	260	168	252	257	217	300	201	181	350	278	188	297	199	240.81	236	246	1.038	0.054	0.753626973276655	0.997805352871871	0.0603	0.0667
hsa_piR_005660|DQ577772	120	62	109	171	68	63	122	117	88	178	79	148	107	134	150	113	72	45	99	138	117	126	123	126	106	107	65	148	63	130	93	118	137	98	91	92	109.88	112	108	0.97	-0.044	0.867280845290863	0.997805352871871	0.1405	0.2602
hsa_piR_006613|DQ579049	6	6	4	8	0	1	7	21	11	29	0	5	0	24	6	0	0	6	5	13	4	6	0	2	6	19	8	24	0	4	0	21	5	0	0	12	2029-07-01	7	7	1.045	0.064	0.940971202336863	0.997805352871871	4938-01-01	1.1255
hsa_piR_006813|DQ579298	18	0	0	16	0	0	31	0	1	15	15	1	0	15	0	0	15	0	15	0	0	12	0	0	27	0	1	12	12	1	0	13	0	0	19	0	2021-06-01	6	6	1.041	0.057	0.960548654633164	0.997805352871871	8388-02-01	1.1232
hsa_piR_007528|DQ580261	14	2	0	3	2	1	30	2	2	35	2	4	11	1	1	2	2	3	12	4	0	2	4	2	26	2	1	29	2	4	10	1	1	2	3	6	2015-06-06	6	6	1.039	0.055	0.944892932110439	0.997805352871871	2162-01-01	1.118
hsa_piR_007540|DQ580277	74	0	1	3	1	0	5	2	15	3	8	3	39	9	2	23	0	1	61	0	1	2	2	0	4	2	11	2	6	3	34	8	2	20	0	2	1993-08-01	9	9	0.917	-0.126	0.887808077456822	0.997805352871871	6679-01-01	1.092
hsa_piR_007819|DQ580647	35	24	14	98	1	53	67	14	14	14	42	109	29	64	14	36	19	0	29	54	15	72	2	106	58	13	10	12	34	96	25	56	13	31	24	0	36.1	40	32	0.82	-0.286	0.624855460839896	0.997805352871871	0.7129	0.4419
hsa_piR_007870|DQ580708	16	0	3	19	1	3	31	47	1	7	45	5	4	3	34	21	35	1	13	0	3	14	2	6	27	43	1	6	36	4	3	3	31	18	44	2	14.27	12	16	1.334	0.416	0.576794891531127	0.997805352871871	1.1491	0.9125
hsa_piR_008112|DQ581031	672	333	594	888	329	341	563	578	758	754	712	576	625	586	692	622	620	372	554	742	635	656	594	683	487	530	559	625	572	507	545	516	632	541	783	763	606.94	604	609	1.008	0.012	0.917411111122096	0.997805352871871	0.027	0.0325
hsa_piR_008113|DQ581032	1853	896	1455	2558	926	992	1603	1708	2195	2101	2155	1691	1690	1687	2060	1666	1643	868	1528	1998	1555	1889	1672	1987	1387	1565	1619	1742	1730	1488	1474	1486	1881	1449	2076	1781	1683.77	1689	1679	0.994	-0.008	0.954070539056623	0.997805352871871	0.0448	0.0827
hsa_piR_008114|DQ581033	265	213	272	386	129	182	194	272	316	296	254	256	255	205	397	301	326	177	219	475	291	285	233	365	168	249	233	245	204	225	222	181	362	262	412	363	277.44	280	275	0.987	-0.019	0.920375474890389	0.997805352871871	0.0744	0.0513
hsa_piR_008547|DQ581601	6	9	0	2	0	0	0	0	1	1	0	0	2	1	0	7	12	0	5	20	0	1	0	0	0	0	1	1	0	0	2	1	0	6	15	0	1989-02-01	3	3	0.965	-0.051	0.9650801369034	0.997805352871871	3547-02-01	0.9299
hsa_piR_008921|DQ582102	29	10	28	119	3	1	26	22	40	30	9	26	39	63	2	23	13	21	24	22	30	88	5	2	22	20	30	25	7	23	34	55	2	20	16	43	2015-08-26	27	25	0.91	-0.136	0.800772576992541	0.997805352871871	0.5967	0.5578
hsa_piR_008982|DQ582174	1	1	2	2	3	0	6	40	37	3	2	2	45	2	2	2	11	0	1	2	2	1	5	0	5	37	27	2	2	2	39	2	2	2	14	0	2015-09-08	9	7	0.786	-0.348	0.689627351171501	0.997805352871871	5725-01-01	1.117
hsa_piR_009051|DQ582264	617	129	306	549	134	188	373	566	524	478	564	512	437	499	506	219	174	114	509	288	327	405	242	377	323	519	387	396	453	451	381	440	462	191	220	234	366.78	375	359	0.956	-0.066	0.713414889448396	0.997805352871871	0.066	0.034
hsa_piR_009265|DQ582536	46	2	26	51	1	1	18	27	64	38	38	36	39	29	45	14	19	0	38	4	28	38	2	2	16	25	47	32	31	32	34	26	41	12	24	0	23.87	22	26	1.139	0.188	0.729487874137357	0.997805352871871	0.6047	0.5812
hsa_piR_009294|DQ582566	1841	408	1101	2516	502	692	1502	1844	2219	1770	2105	1995	1814	1883	2028	714	677	363	1518	910	1177	1858	907	1386	1300	1690	1637	1468	1690	1756	1582	1659	1852	621	855	745	1367.13	1376	1359	0.987	-0.018	0.931997642045599	0.997805352871871	0.099	0.0694
hsa_piR_009511|DQ582838	44	54	0	48	16	0	54	14	17	17	40	0	57	102	27	90	17	27	36	120	0	35	29	0	47	13	13	14	32	0	50	90	25	78	21	55	36.6	33	41	1.254	0.327	0.637941671521845	0.997805352871871	1.0141	0.4448
hsa_piR_009900|DQ583331	3	10	1	75	0	0	40	97	1	1	50	0	0	2	2	39	46	1	2	22	1	55	0	0	35	89	1	1	40	0	0	2	2	34	58	2	2015-12-19	23	15	0.674	-0.57	0.578525611727824	0.997805352871871	2371-02-01	0.7347
hsa_piR_009901|DQ583332	20	4	84	54	4	61	27	79	87	16	67	47	130	38	67	122	15	4	16	9	90	40	7	122	23	72	64	13	54	41	113	33	61	106	19	8	49.67	49	50	1.016	0.023	0.964069059113614	0.997805352871871	0.5624	0.3791
hsa_piR_010023|DQ583490	23	4	5	38	16	53	59	32	91	12	127	28	104	54	73	29	32	5	19	9	5	28	29	106	51	29	67	10	102	25	91	48	67	25	40	10	42.29	38	46	1.222	0.289	0.566060111087844	0.997805352871871	0.5229	0.4024
hsa_piR_010791|DQ584559	6	1	19	8	23	0	34	5	25	7	7	4	7	12	28	51	5	2	5	2	20	6	42	0	29	5	18	6	6	4	6	11	26	44	6	4	2015-03-13	14	13	0.885	-0.177	0.792058394799356	0.997805352871871	0.9096	0.974
hsa_piR_010894|DQ584698	439	68	116	303	86	109	173	351	282	311	281	359	271	251	275	178	94	75	362	152	124	224	155	218	150	322	208	258	226	316	236	221	251	155	119	154	213.88	213	215	2015-01-01	0.014	0.948487338506247	0.997805352871871	0.103	0.0849
hsa_piR_011094|DQ584967	166	38	63	320	7	60	80	104	115	34	204	223	85	55	58	61	89	18	137	85	67	236	13	120	69	95	85	28	164	196	74	48	53	53	112	37	92.98	101	85	0.844	-0.245	0.571221407020507	0.997805352871871	0.3949	0.298
hsa_piR_011187|DQ585094	50	2	9	80	5	2	45	5	111	23	77	12	38	57	73	8	15	0	41	4	10	59	9	4	39	5	82	19	62	11	33	50	67	7	19	0	2015-09-28	28	30	1.047	0.067	0.914251191974421	0.997805352871871	0.8097	0.4899
hsa_piR_011188|DQ585095	141	12	54	81	51	46	74	49	272	57	63	113	158	121	160	49	72	12	116	27	58	60	92	92	64	45	201	47	51	99	138	107	146	43	91	25	83.35	84	83	0.988	-0.018	0.964995786029052	0.997805352871871	0.3335	0.3191
hsa_piR_011324|DQ585292	0	2	6	0	6	3	8	6	11	6	6	10	5	8	3	8	3	5	0	4	6	0	11	6	7	5	8	5	5	9	4	7	3	7	4	10	1967-05-01	5	6	1.124	0.169	0.773476390287003	0.997805352871871	0.5749	1.0964
hsa_piR_011331|DQ585304	5	2	9	14	23	4	14	19	14	19	24	45	21	13	12	7	7	5	4	4	10	10	42	8	12	17	10	16	19	40	18	11	11	6	9	10	14.36	13	16	1.211	0.276	0.597656937215737	0.997805352871871	0.5208	0.9417
hsa_piR_011374|DQ585363	11	3	33	37	42	4	103	33	12	49	94	51	69	14	13	51	1	27	9	7	35	27	76	8	89	30	9	41	75	45	60	12	12	44	1	55	35.38	32	38	1.189	0.25	0.654085956209882	0.997805352871871	0.6442	0.4438
hsa_piR_011876|DQ586065	17	4	2	3	4	3	6	2	5	5	35	9	6	4	10	4	3	0	14	9	2	2	7	6	5	2	4	4	28	8	5	4	9	3	4	0	1948-06-01	6	7	1.324	0.405	0.51559159002556	0.997805352871871	0.7019	1.1216
hsa_piR_012443|DQ586832	0	0	1	3	1	3	7	1	0	1	4	3	0	1	2	2	2	1	0	0	1	2	2	6	6	1	0	1	3	3	0	1	2	2	3	2	1988-01-01	2	2	0.895	-0.161	0.827026352365652	0.997805352871871	0.7178	0.8834
hsa_piR_012681|DQ587153	195	42	113	167	64	78	112	134	174	139	156	149	128	109	159	124	90	49	161	94	121	123	116	156	97	123	128	115	125	131	112	96	145	108	114	101	120.28	124	116	0.936	-0.095	0.676941428438057	0.997805352871871	0.104	0.2331
hsa_piR_012734|DQ587229	63	50	15	47	24	33	36	48	54	39	68	32	49	65	49	49	32	34	52	111	16	35	43	66	31	44	40	32	55	28	43	57	45	43	40	70	47.29	49	46	0.952	-0.07	0.837954789402396	0.997805352871871	0.2308	0.3919
hsa_piR_012925|DQ587514	42	8	12	34	11	8	19	27	27	28	24	27	16	16	19	16	13	14	35	18	13	25	20	16	16	25	20	23	19	24	14	14	17	14	16	29	19.89	21	19	0.894	-0.161	0.666983653395063	0.997805352871871	0.2511	0.7346
hsa_piR_013194|DQ587886	128	35	136	317	42	53	186	69	230	91	166	266	319	136	135	113	130	28	106	78	145	234	76	106	161	63	170	75	133	234	278	120	123	98	164	57	134.61	127	142	1.124	0.169	0.593329600206735	0.997805352871871	0.2094	0.1969
hsa_piR_013306|DQ588040	33	6	17	31	9	10	16	25	32	27	33	32	20	23	21	11	14	9	27	13	18	23	16	20	14	23	24	22	26	28	17	20	19	10	18	18	19.89	20	20	0.999	-0.001	0.996726172192094	0.997805352871871	0.2455	0.7258
hsa_piR_013350|DQ588101	8	4	7	11	7	3	7	5	8	7	13	12	10	10	11	7	5	3	7	9	7	8	13	6	6	5	6	6	10	11	9	9	10	6	6	6	1974-07-01	7	8	1.134	0.181	0.682568548596484	0.997805352871871	0.297	1.1254
hsa_piR_013588|DQ588538	1	12	2	10	0	1	10	2	3	1	16	7	1	3	2	9	0	2	1	27	2	7	0	2	9	2	2	1	13	6	1	3	2	8	0	4	1994-04-01	6	4	0.764	-0.389	0.606787967107794	0.997805352871871	1.0387	1.0672
hsa_piR_013624|DQ588594	4	3	3	4	13	4	4	10	4	7	4	3	5	23	2	2	2	18	3	7	3	3	23	8	3	9	3	6	3	3	4	20	2	2	3	37	1992-07-01	7	9	1.242	0.313	0.647456417812484	0.997805352871871	0.8628	1.1217
hsa_piR_013856|DQ588926	7	0	0	0	1	0	1	0	1	1	1	2	1	4	0	2	1	0	6	0	0	0	2	0	1	0	1	1	1	2	1	4	0	2	1	0	2015-11-01	1	1	1.115	0.157	0.846589586797032	0.997805352871871	0.8403	0.8295
hsa_piR_014172|DQ589368	10	54	82	78	4	6	92	22	21	57	15	71	66	5	8	12	84	4	8	120	88	58	7	12	80	20	15	47	12	62	58	4	7	10	106	8	40.23	45	35	0.776	-0.365	0.544394017918437	0.997805352871871	0.7588	0.4178
hsa_piR_014626|DQ590020	100	47	114	173	49	7	65	15	115	58	169	68	52	106	96	105	110	2	82	105	122	128	88	14	56	14	85	48	136	60	45	93	88	91	139	4	77.7	77	78	1.016	0.023	0.960166203901642	0.997805352871871	0.4523	0.3308
hsa_piR_014627|DQ590021	20	0	4	4	0	0	18	4	3	7	2	12	2	1	35	4	0	0	16	0	4	3	0	0	16	4	2	6	2	11	2	1	32	3	0	0	1962-05-01	5	6	1.204	0.268	0.756521470634347	0.997805352871871	5091-01-01	1.1165
hsa_piR_014629|DQ590023	28	8	18	116	9	19	136	133	167	63	111	143	63	58	104	38	40	3	23	18	19	86	16	38	118	122	123	52	89	126	55	51	95	33	51	6	62.27	63	62	0.987	-0.019	0.968439352117573	0.997805352871871	0.4759	0.3539
hsa_piR_014632|DQ590026	2	0	4	7	2	0	9	1	12	2	1	1	5	7	1	1	4	4	2	0	4	5	4	0	8	1	9	2	1	1	4	6	1	1	5	8	2015-04-03	4	3	0.797	-0.328	0.61840480620641	0.997805352871871	0.715	1.0092
hsa_piR_014636|DQ590030	32	6	128	107	36	51	123	37	96	58	139	105	133	83	42	22	62	5	26	13	137	79	65	102	106	34	71	48	112	92	116	73	38	19	78	10	67.84	70	65	0.928	-0.107	0.809852504817451	0.997805352871871	0.4153	0.3475
hsa_piR_014880|DQ590349	3	1	40	26	2	0	4	4	5	46	5	3	14	3	7	8	6	1	2	2	43	19	4	0	3	4	4	38	4	3	12	3	6	7	8	2	2015-01-09	9	9	1.011	0.015	0.983627888591667	0.997805352871871	1.0926	1.0998
hsa_piR_014959|DQ590455	124	35	212	223	75	273	183	264	358	369	328	360	379	171	168	361	180	33	102	78	227	165	135	547	158	242	264	306	263	317	331	151	153	314	227	68	224.89	213	237	1.114	0.156	0.606990438859571	0.997805352871871	0.1945	0.0769
hsa_piR_015249|DQ590830	564	571	843	671	397	477	727	720	676	751	769	639	671	764	574	998	626	501	465	1273	901	496	717	955	629	660	499	623	617	562	585	673	524	868	791	1028	714.81	733	697	0.953	-0.07	0.696293596505716	0.997805352871871	0.0673	0.0368
hsa_piR_015254|DQ590835	245	9	124	438	72	75	129	113	381	115	343	242	204	418	182	136	79	90	202	20	133	323	130	150	112	104	281	95	275	213	178	368	166	118	100	185	175.19	162	189	1.163	0.218	0.518726393913548	0.997805352871871	0.2401	0.1258
hsa_piR_015341|DQ590959	3	1	2	2	0	0	3	1	1	2	0	2	0	2	1	3	0	1	2	2	2	1	0	0	3	1	1	2	0	2	0	2	1	3	0	2	2015-03-01	1	1	0.813	-0.298	0.671164986403793	0.997805352871871	0.5156	0.841
hsa_piR_016374|DQ592313	173	16	59	341	14	56	147	74	278	122	137	123	131	231	125	173	55	30	143	36	63	252	25	112	127	68	205	101	110	108	114	203	114	151	69	62	114.64	115	115	0.998	-0.004	0.992306914310154	0.997805352871871	0.286	0.2416
hsa_piR_016658|DQ592931	3568	1415	3437	3821	1615	1914	3456	2943	3268	3996	3343	3773	3291	2648	3059	4201	2637	1524	2942	3155	3674	2822	2916	3834	2990	2697	2411	3313	2683	3321	2870	2333	2793	3655	3332	3128	3048.2	3049	3048	1	0	0.997805352871871	0.997805352871871	0.0668	0.1274
hsa_piR_016664|DQ592938	2	3	2	5	2	1	3	6	6	5	4	8	4	3	3	4	1	2	2	7	2	4	4	2	3	5	4	4	3	7	3	3	3	3	1	4	1958-03-01	4	3	1.019	0.027	0.959282559293614	0.997805352871871	0.3586	1.0137
hsa_piR_016735|DQ593039	28893	9756	20223	28809	9896	13675	21161	25494	31612	22594	30805	24810	26152	27251	24915	16463	13091	8904	23828	21752	21617	21275	17870	27392	18309	23361	23318	18733	24726	21836	22809	24005	22748	14322	16539	18273	21261.81	22080	20443	0.926	-0.111	0.68397147311524	0.997805352871871	0.1609	0.341
hsa_piR_016792|DQ593109	132	24	58	209	149	13	199	97	170	169	65	251	174	221	93	194	20	58	109	54	62	154	269	26	172	89	125	140	52	221	152	195	85	169	25	119	123.22	118	129	1.091	0.126	0.747880525769927	0.997805352871871	0.3222	0.2245
hsa_piR_016945|DQ593356	1828	864	1610	1694	797	754	1825	1613	1922	1530	1506	1593	1766	1789	1401	1936	1371	641	1508	1926	1721	1251	1439	1510	1579	1478	1418	1269	1209	1402	1540	1576	1279	1684	1732	1315	1490.93	1537	1445	0.941	-0.088	0.530338678945176	0.997805352871871	0.0415	0.0748
hsa_piR_016963|DQ593398	3	0	50	17	0	0	19	2	2	15	6	5	21	2	18	1	16	1	2	0	53	13	0	0	16	2	1	12	5	4	18	2	16	1	20	2	1942-09-01	10	9	0.91	-0.136	0.871608236661144	0.997805352871871	4628-01-01	1.0962
hsa_piR_016970|DQ593407	93	38	85	78	26	38	85	54	86	92	59	55	66	72	68	84	54	38	77	85	91	58	47	76	74	49	63	76	47	48	58	63	62	73	68	78	66.32	69	64	0.927	-0.11	0.690559481269444	0.997805352871871	0.1484	0.352
hsa_piR_016975|DQ593415	20	3	7	10	4	3	13	13	21	9	15	15	7	8	10	11	8	3	16	7	7	7	7	6	11	12	15	7	12	13	6	7	9	10	10	6	1949-09-01	10	9	0.882	-0.181	0.682905689968998	0.997805352871871	0.3296	1.0967
hsa_piR_016980|DQ593423	15	5	8	20	3	6	12	17	10	16	23	16	14	13	13	8	3	2	12	11	9	15	5	12	10	16	7	13	18	14	12	11	12	7	4	4	1977-10-01	11	11	0.998	-0.002	0.996272254007795	0.997805352871871	0.3666	1.061
hsa_piR_016984|DQ593431	750	439	571	1090	575	530	1106	888	1136	996	1026	844	1057	859	926	868	536	585	619	979	610	805	1038	1062	957	814	838	826	824	743	922	757	845	755	677	1201	848.34	858	839	0.978	-0.032	0.817644283519552	0.997805352871871	0.0394	0.0435
hsa_piR_017033|DQ593538	90	19	54	93	15	25	78	79	98	87	94	72	83	66	96	66	39	17	74	42	58	69	27	50	67	72	72	72	75	63	72	58	88	57	49	35	61.28	59	63	1.067	0.093	0.751719785051718	0.997805352871871	0.1702	0.3572
hsa_piR_017061|DQ593574	73	17	36	78	14	27	39	48	65	67	79	58	53	44	82	26	18	9	60	38	38	58	25	54	34	44	48	56	63	51	46	39	75	23	23	18	44.05	44	44	0.99	-0.014	0.966344007970981	0.997805352871871	0.2183	0.3946
hsa_piR_017104|DQ593636	172	32	53	238	41	52	99	144	103	135	143	133	90	128	198	38	25	20	142	71	57	176	74	104	86	132	76	112	115	117	78	113	181	33	32	41	96.6	102	91	0.896	-0.158	0.661898060182472	0.997805352871871	0.2724	0.2892
hsa_piR_017178|DQ593744	79	13	40	71	22	15	47	45	62	52	48	70	54	46	51	40	27	16	65	29	43	52	40	30	41	41	46	43	39	62	47	41	47	35	34	33	42.55	43	42	0.973	-0.039	0.892216091035604	0.997805352871871	0.1588	0.4004
hsa_piR_017184|DQ593752	42	17	35	55	14	12	46	33	46	46	49	40	39	38	41	43	32	19	35	38	37	41	25	24	40	30	34	38	39	35	34	33	37	37	40	39	35.46	34	37	1.091	0.126	0.659113656691756	0.997805352871871	0.1456	0.4437
hsa_piR_017194|DQ593767	84	8	18	56	16	7	31	37	65	37	43	51	33	30	30	31	22	9	69	18	19	41	29	14	27	34	48	31	35	45	29	26	27	27	28	18	31.4	33	30	0.878	-0.188	0.596566168358147	0.997805352871871	0.2422	0.4746
hsa_piR_017295|DQ593909	13	8	12	13	0	13	20	13	26	34	7	0	26	1	19	6	0	12	11	18	13	10	0	26	17	12	19	28	6	0	23	1	17	5	0	25	1978-12-01	14	12	0.832	-0.266	0.712743694526948	0.997805352871871	1.057	1.0155
hsa_piR_017458|DQ594126	8	5	9	16	6	3	4	6	7	8	8	7	9	6	11	10	12	7	7	11	10	12	11	6	3	5	5	7	6	6	8	5	10	9	15	14	1938-08-01	8	9	2014-01-01	0.189	0.687000774968053	0.997805352871871	0.3486	1.1241
hsa_piR_017724|DQ594465	5881	1960	6247	6054	1837	2900	6092	5688	5587	5935	6193	5289	5424	5700	5052	5458	3931	2075	4850	4370	6677	4471	3317	5809	5271	5212	4121	4921	4971	4655	4731	5021	4613	4748	4966	4258	4832.37	4900	4765	0.972	-0.04	0.841268557547585	0.997805352871871	0.0873	0.1688
hsa_piR_017791|DQ594556	36	17	22	60	18	13	48	37	47	42	39	44	45	33	39	44	20	9	30	38	24	44	33	26	42	34	35	35	31	39	39	29	36	38	25	18	33.05	34	32	0.961	-0.057	0.852830948971407	0.997805352871871	0.1721	0.4638
hsa_piR_018140|DQ594983	0	0	15	23	36	0	6	6	0	15	23	0	0	24	0	75	12	0	0	0	16	17	65	0	5	5	0	12	18	0	0	21	0	65	15	0	2015-04-13	12	15	1.227	0.295	0.795029133762873	0.997805352871871	7479-02-01	0.9856
hsa_piR_018292|DQ595186	160	64	95	116	47	57	101	126	124	107	127	144	114	114	135	103	70	43	132	143	102	86	85	114	87	115	91	89	102	127	99	100	123	90	88	88	103.44	106	101	0.953	-0.069	0.786566967651121	0.997805352871871	0.1296	0.276
hsa_piR_018735|DQ595749	21	0	29	99	44	2	63	31	85	9	36	102	42	31	27	71	33	0	17	0	31	73	79	4	55	28	63	7	29	90	37	27	25	62	42	0	37.15	39	35	0.907	-0.142	0.808757538445163	0.997805352871871	0.7179	0.4235
hsa_piR_018780|DQ595807	38	12	21	57	13	14	34	47	33	41	46	30	34	28	43	28	21	9	31	27	22	42	23	28	29	43	24	34	37	26	30	25	39	24	27	18	29.51	30	29	0.96	-0.059	0.853609837862551	0.997805352871871	0.1838	0.5069
hsa_piR_018800|DQ595833	23	0	14	120	1	1	99	49	18	57	24	28	61	32	26	32	49	2	19	0	15	89	2	2	86	45	13	47	19	25	53	28	24	28	62	4	31.13	30	32	2015-06-01	0.084	0.890366178939852	0.997805352871871	0.7841	0.4669
hsa_piR_019102|DQ596225	641	167	506	824	169	225	523	685	677	660	711	597	588	545	687	362	316	147	529	372	541	609	305	451	453	628	499	547	571	525	513	480	627	315	399	302	481.4	487	475	0.975	-0.037	0.803273944149423	0.997805352871871	0.0458	0.0301
hsa_piR_019166|DQ596306	48	10	12	32	10	10	23	28	33	23	30	35	27	18	19	12	15	8	40	22	13	24	18	20	20	26	24	19	24	31	24	16	17	10	19	16	21.27	23	20	0.853	-0.23	0.53629838151101	0.997805352871871	0.2515	0.6857
hsa_piR_019167|DQ596309	71	27	57	63	28	26	62	58	59	62	85	60	73	40	69	57	42	24	59	60	61	47	51	52	54	53	44	51	68	53	64	35	63	50	53	49	53.63	53	54	1.018	0.026	0.922833033299551	0.997805352871871	0.1399	0.3724
hsa_piR_019168|DQ596311	62	20	46	84	23	24	47	55	82	56	60	52	57	43	51	41	39	19	51	45	49	62	42	48	41	50	60	46	48	46	50	38	47	36	49	39	47.03	50	44	0.886	-0.175	0.515998791255128	0.997805352871871	0.1341	0.3871
hsa_piR_019169|DQ596314	22	3	16	27	8	9	16	17	16	28	18	19	13	9	15	13	9	4	18	7	17	20	14	18	14	16	12	23	14	17	11	8	14	11	11	8	2015-01-14	15	13	0.874	-0.195	0.644277553018012	0.997805352871871	0.3159	0.9393
hsa_piR_019179|DQ596327	168	16	29	208	61	32	180	89	212	120	245	155	180	148	97	56	138	32	139	36	31	154	110	64	156	82	156	99	197	136	157	130	89	49	174	66	112.44	103	122	1.178	0.237	0.501334979936089	0.997805352871871	0.2588	0.2486
hsa_piR_019224|DQ596390	122	20	100	163	15	33	104	138	172	133	156	127	111	104	140	65	81	13	101	45	107	120	27	66	90	126	127	110	125	112	97	92	128	57	102	27	92.11	90	94	1.045	0.064	0.853369887089538	0.997805352871871	0.2469	0.2983
hsa_piR_019354|DQ596587	6	3	13	12	3	3	6	6	10	15	9	6	9	11	8	9	7	4	5	7	14	9	5	6	5	5	7	12	7	5	8	10	7	8	9	8	2015-07-07	7	8	1.157	0.21	0.641982851613013	0.997805352871871	0.3153	1.1252
hsa_piR_019368|DQ596603	2	1	2	3	3	1	3	0	0	2	5	1	2	2	3	1	2	1	2	2	2	2	5	2	3	0	0	2	4	1	2	2	3	1	3	2	2015-03-02	2	2	1.083	0.115	0.856263197136982	0.997805352871871	0.4801	0.8934
hsa_piR_019544|DQ596830	87	71	62	254	18	64	110	163	230	81	199	179	280	126	135	150	80	21	72	158	66	188	33	128	95	149	170	67	160	158	244	111	123	130	101	43	122.02	118	126	1.076	0.106	0.752826843648356	0.997805352871871	0.2366	0.2267
hsa_piR_019557|DQ596845	1	0	1	1	0	0	3	1	28	1	12	0	3	2	8	5	1	0	1	0	1	1	0	0	3	1	21	1	10	0	3	2	7	4	1	0	2015-03-03	3	3	0.988	-0.018	0.981431987634329	0.997805352871871	4275-01-01	1.0162
hsa_piR_019574|DQ596863	78	18	21	41	14	15	22	29	57	32	63	36	34	17	36	29	26	20	64	40	22	30	25	30	19	27	42	27	51	32	30	15	33	25	33	41	32.53	33	32	0.945	-0.082	0.813670355012675	0.997805352871871	0.2292	0.4744
hsa_piR_019628|DQ596932	9	8	11	18	4	8	15	14	15	10	9	13	19	11	14	20	7	6	7	18	12	13	7	16	13	13	11	8	7	11	17	10	13	17	9	12	1994-11-01	12	12	0.958	-0.062	0.884415753207112	0.997805352871871	0.3022	1.0399
hsa_piR_019676|DQ596993	286	38	162	265	38	76	131	203	258	212	250	228	221	191	298	81	82	25	236	85	173	196	69	152	113	186	190	176	201	201	193	168	272	70	104	51	157.53	156	160	1.024	0.035	0.907121861776739	0.997805352871871	0.183	0.1525
hsa_piR_019752|DQ597110	1235	838	945	1561	879	910	1594	1290	1348	1673	1532	1355	1469	1304	1435	1644	870	1020	1018	1868	1010	1153	1587	1823	1379	1182	994	1387	1230	1193	1281	1149	1310	1430	1099	2093	1343.75	1335	1352	1.014	0.02	0.907525397299503	0.997805352871871	0.0619	0.0682
hsa_piR_019911|DQ597340	1	0	1	1	0	0	4	1	2	2	2	0	2	0	1	2	0	1	1	0	1	1	0	0	3	1	1	2	2	0	2	0	1	2	0	2	2015-01-01	1	1	0.97	-0.044	0.947419991946053	0.997805352871871	0.555	0.8182
hsa_piR_019912|DQ597341	75	24	56	63	30	21	81	58	56	77	68	57	68	77	54	63	33	23	62	54	60	47	54	42	70	53	41	64	55	50	59	68	49	55	42	47	53.96	54	54	1.014	0.02	0.941903855860162	0.997805352871871	0.1423	0.3712
hsa_piR_019949|DQ597397	244	84	300	300	72	86	228	171	300	218	273	217	256	199	185	285	156	112	201	187	321	222	130	172	197	157	221	181	219	191	223	175	169	248	197	230	202.3	201	204	1.009	0.013	0.9426567692636	0.997805352871871	0.0642	0.096
hsa_piR_020305|DQ597887	36	4	12	20	8	8	13	23	27	24	22	20	23	22	32	6	5	2	30	9	13	15	14	16	11	21	20	20	18	18	20	19	29	5	6	4	2015-02-16	17	15	0.94	-0.089	0.847584045789494	0.997805352871871	0.407	0.8502
hsa_piR_020365|DQ597975	793	172	751	646	324	292	531	584	635	620	673	529	705	580	577	681	429	230	654	383	803	477	585	585	459	535	468	514	540	466	615	511	527	592	542	472	540.51	550	531	0.965	-0.051	0.676551093647523	0.997805352871871	0.0302	0.0307
hsa_piR_020391|DQ598016	35	28	27	32	4	12	46	34	35	32	36	31	27	37	26	60	22	3	29	62	29	24	7	24	40	31	26	27	29	27	24	33	24	52	28	6	28.92	30	28	0.93	-0.105	0.786094393289319	0.997805352871871	0.2858	0.5206
hsa_piR_020439|DQ598084	34	7	12	20	9	9	11	12	25	20	12	28	16	16	13	8	9	9	28	16	13	15	16	18	10	11	18	17	10	25	14	14	12	7	11	18	2015-11-15	16	14	0.88	-0.185	0.669493832306081	0.997805352871871	0.338	0.9149
hsa_piR_020450|DQ598104	104	47	106	152	41	40	94	113	137	108	108	79	111	91	96	110	99	47	86	105	113	112	74	80	81	104	101	90	87	70	97	80	88	96	125	96	93.55	95	92	0.963	-0.054	0.838637037943929	0.997805352871871	0.139	0.2996
hsa_piR_020457|DQ598116	15	0	4	25	7	12	36	44	26	35	21	5	51	3	3	31	1	0	12	0	4	18	13	24	31	40	19	29	17	4	44	3	3	27	1	0	16.16	18	14	0.795	-0.332	0.633350621291528	0.997805352871871	0.998	0.8333
hsa_piR_020466|DQ598130	2	0	3	2	0	0	5	4	3	3	2	3	2	0	4	2	2	1	2	0	3	1	0	0	4	4	2	2	2	3	2	0	4	2	3	2	1994-01-01	2	2	0.983	-0.025	0.96438212086946	0.997805352871871	0.4787	0.9095
hsa_piR_020485|DQ598159	941	564	831	998	484	500	762	708	1169	832	908	772	736	909	800	1270	864	387	776	1257	888	737	874	1002	659	649	862	690	729	679	642	801	730	1105	1092	794	831.47	856	807	0.944	-0.082	0.571532043794263	0.997805352871871	0.0445	0.0426
hsa_piR_020492|DQ598170	6	69	93	148	11	50	74	58	28	180	54	4	14	15	17	118	71	148	5	154	99	109	20	100	64	53	21	149	43	4	12	13	16	103	90	304	75.47	69	82	2017-01-01	0.226	0.718530719972507	0.997805352871871	0.8333	0.3426
hsa_piR_020496|DQ598175	110	54	90	94	72	61	108	125	127	106	96	105	95	118	102	150	86	44	91	120	96	69	130	122	93	115	94	88	77	92	83	104	93	130	109	90	99.85	103	96	0.936	-0.095	0.715405581513725	0.997805352871871	0.1352	0.2861
hsa_piR_020497|DQ598177	134	58	85	146	60	43	205	157	154	78	157	109	115	147	108	231	95	32	111	129	91	108	108	86	177	144	114	65	126	96	100	129	99	201	120	66	114.97	119	111	0.939	-0.091	0.739175749541985	0.997805352871871	0.1512	0.2451
hsa_piR_020498|DQ598180	67	31	61	59	27	8	48	34	57	34	82	43	44	43	45	50	23	32	55	69	65	44	49	16	42	31	42	28	66	38	38	38	41	43	29	66	44.45	46	43	0.935	-0.096	0.764225508669873	0.997805352871871	0.1993	0.3973
hsa_piR_020499|DQ598183	751	536	569	888	342	236	693	774	692	669	787	630	831	737	648	846	467	347	619	1195	608	656	618	473	600	709	510	555	632	554	725	649	592	736	590	712	651.81	665	638	0.962	-0.057	0.688339951039094	0.997805352871871	0.0412	0.0342
hsa_piR_020500|DQ598190	779	596	696	774	461	373	845	743	1005	890	794	777	564	936	776	921	598	468	642	1329	744	572	832	747	731	681	741	738	637	684	492	825	709	801	756	960	756.72	780	734	0.942	-0.086	0.558919622088445	0.997805352871871	0.0453	0.0388
hsa_piR_020541|DQ598252	302	182	241	227	196	176	259	240	262	273	282	263	236	255	290	287	201	222	249	406	258	168	354	353	224	220	193	226	226	231	206	225	265	250	254	456	264.58	269	260	0.968	-0.048	0.795705526746059	0.997805352871871	0.0683	0.0563
hsa_piR_020657|DQ598428	54	15	30	47	14	23	35	48	50	51	54	35	42	35	57	24	25	10	45	33	32	35	25	46	30	44	37	42	43	31	37	31	52	21	32	21	35.34	36	34	0.949	-0.075	0.809708076523889	0.997805352871871	0.1803	0.4439
hsa_piR_020793|DQ598619	35	22	14	36	31	10	17	24	36	28	67	39	24	43	25	41	17	13	29	49	15	27	56	20	15	22	27	23	54	34	21	38	23	36	21	27	29.75	29	31	1.093	0.128	0.72645127096287	0.997805352871871	0.2533	0.5172
hsa_piR_020813|DQ598646	72	30	52	74	21	24	56	56	65	79	64	48	61	52	78	63	42	21	59	67	56	55	38	48	48	51	48	66	51	42	53	46	71	55	53	43	52.81	52	53	1.025	0.035	0.898212923334444	0.997805352871871	0.1414	0.3737
hsa_piR_020815|DQ598651	18	7	13	18	8	9	13	17	15	14	15	18	14	14	8	15	11	9	15	16	14	13	14	18	11	16	11	12	12	16	12	12	7	13	14	18	2015-06-13	14	13	0.912	-0.133	0.738748264832152	0.997805352871871	0.2644	0.9843
hsa_piR_020840|DQ598690	1	0	1	0	0	1	2	0	1	1	2	1	3	0	0	1	0	0	1	0	1	0	0	2	2	0	1	1	2	1	3	0	0	1	0	0	0.73	1	1	1.145	0.195	0.807550311923126	0.997805352871871	0.6324	0.783
hsa_piR_021032|DQ598918	59	37	51	52	24	15	64	47	39	61	47	45	48	57	39	71	32	29	49	82	55	38	43	30	55	43	29	51	38	40	42	50	36	62	40	60	46.78	47	47	0.987	-0.019	0.94825586208653	0.997805352871871	0.1675	0.3903
hsa_piR_021190|DQ599117	19	10	10	10	20	10	10	11	0	28	19	19	9	19	9	11	10	10	16	22	11	7	36	20	9	10	0	23	15	17	8	17	8	10	13	21	14.54	15	15	1.026	0.036	0.946682935993128	0.997805352871871	0.5735	0.9746
hsa_piR_021214|DQ599147	110	192	135	150	203	122	280	142	198	285	240	193	199	169	262	197	175	171	91	428	144	111	367	244	242	130	146	236	193	170	174	149	239	171	221	351	211.51	211	212	1.006	0.008	0.975799179871768	0.997805352871871	0.1455	0.0905
hsa_piR_021462|DQ599459	9	7	11	16	6	6	14	17	16	10	11	13	18	12	11	19	11	12	7	16	12	12	11	12	12	16	12	8	9	11	16	11	10	17	14	25	1972-12-01	12	13	1.085	0.117	0.780460495383266	0.997805352871871	0.2991	1.0199
hsa_piR_022367|DQ600607	16	1	14	3	0	1	5	6	48	6	2	67	4	2	18	4	6	0	13	2	15	2	0	2	4	5	35	5	2	59	3	2	16	3	8	0	2015-09-09	9	11	1.208	0.273	0.734267958045724	0.997805352871871	3356-01-01	1.0693
hsa_piR_022421|DQ600670	2	1	15	69	0	4	72	7	13	10	79	28	16	15	7	19	9	1	2	2	16	51	0	8	62	6	10	8	63	25	14	13	6	17	11	2	17.61	17	18	1.008	0.011	0.987118153105758	0.997805352871871	0.9904	0.7588
hsa_piR_023101|DQ601590	9	6	14	19	7	5	11	11	18	15	9	11	8	8	13	9	9	10	7	13	15	14	13	10	10	10	13	12	7	10	7	7	12	8	11	21	2013-11-01	12	11	0.882	-0.181	0.677104565919713	0.997805352871871	0.3137	1.0722
hsa_piR_023338|DQ601914	209	8	61	158	10	16	102	201	112	69	144	108	96	50	147	57	40	21	172	18	65	117	18	32	88	184	83	57	116	95	84	44	134	50	51	43	80.57	86	75	0.861	-0.216	0.612402815424846	0.997805352871871	0.3817	0.3224
hsa_piR_000043|DQ569990	0	0	0	0	0	0	0	0	0	12	11	0	0	0	0	0	0	0	NA	NA	NA	NA	NA	NA	NA	NA	NA	NA	NA	NA	NA	NA	NA	NA	NA	NA	NA	NA	NA	NA	NA	NA	NA	NA	NA
hsa_piR_000354|DQ570422	0	0	0	0	0	0	0	0	1	1	4	0	0	0	0	0	0	0	NA	NA	NA	NA	NA	NA	NA	NA	NA	NA	NA	NA	NA	NA	NA	NA	NA	NA	NA	NA	NA	NA	NA	NA	NA	NA	NA
hsa_piR_000402|DQ570485	0	0	0	7	0	0	0	0	5	4	3	0	0	0	0	3	0	0	NA	NA	NA	NA	NA	NA	NA	NA	NA	NA	NA	NA	NA	NA	NA	NA	NA	NA	NA	NA	NA	NA	NA	NA	NA	NA	NA
hsa_piR_000600|DQ570744	0	0	0	0	0	0	0	0	0	1	0	0	0	0	0	0	0	0	NA	NA	NA	NA	NA	NA	NA	NA	NA	NA	NA	NA	NA	NA	NA	NA	NA	NA	NA	NA	NA	NA	NA	NA	NA	NA	NA
hsa_piR_000719|DQ570893	2	0	0	0	0	0	0	0	2	1	0	2	2	0	0	0	1	0	NA	NA	NA	NA	NA	NA	NA	NA	NA	NA	NA	NA	NA	NA	NA	NA	NA	NA	NA	NA	NA	NA	NA	NA	NA	NA	NA
hsa_piR_001005|DQ571284	0	0	0	0	0	0	0	0	0	1	0	0	0	0	0	0	0	0	NA	NA	NA	NA	NA	NA	NA	NA	NA	NA	NA	NA	NA	NA	NA	NA	NA	NA	NA	NA	NA	NA	NA	NA	NA	NA	NA
hsa_piR_001029|DQ571320	1	2	0	1	0	0	87	0	2	1	2	0	1	0	0	0	0	0	NA	NA	NA	NA	NA	NA	NA	NA	NA	NA	NA	NA	NA	NA	NA	NA	NA	NA	NA	NA	NA	NA	NA	NA	NA	NA	NA
hsa_piR_001067|DQ571374	0	0	5	0	0	0	0	0	0	2	0	0	0	0	0	0	0	0	NA	NA	NA	NA	NA	NA	NA	NA	NA	NA	NA	NA	NA	NA	NA	NA	NA	NA	NA	NA	NA	NA	NA	NA	NA	NA	NA
hsa_piR_001342|DQ571852	0	0	0	0	0	0	0	0	0	1	0	0	0	0	0	0	0	0	NA	NA	NA	NA	NA	NA	NA	NA	NA	NA	NA	NA	NA	NA	NA	NA	NA	NA	NA	NA	NA	NA	NA	NA	NA	NA	NA
hsa_piR_001366|DQ571886	0	0	3	1	0	0	3	1	0	1	0	1	0	1	0	0	1	0	NA	NA	NA	NA	NA	NA	NA	NA	NA	NA	NA	NA	NA	NA	NA	NA	NA	NA	NA	NA	NA	NA	NA	NA	NA	NA	NA
hsa_piR_001569|DQ572138	0	0	0	0	0	0	3	0	0	1	0	0	0	0	0	0	0	0	NA	NA	NA	NA	NA	NA	NA	NA	NA	NA	NA	NA	NA	NA	NA	NA	NA	NA	NA	NA	NA	NA	NA	NA	NA	NA	NA
hsa_piR_001633|DQ572216	1	0	1	0	0	0	1	1	2	1	0	1	0	0	0	1	0	0	NA	NA	NA	NA	NA	NA	NA	NA	NA	NA	NA	NA	NA	NA	NA	NA	NA	NA	NA	NA	NA	NA	NA	NA	NA	NA	NA
hsa_piR_001642|DQ572226	0	0	0	0	0	0	0	0	0	1	0	0	0	0	0	0	0	0	NA	NA	NA	NA	NA	NA	NA	NA	NA	NA	NA	NA	NA	NA	NA	NA	NA	NA	NA	NA	NA	NA	NA	NA	NA	NA	NA
hsa_piR_001652|DQ572240	0	0	0	0	0	0	0	0	0	1	0	0	0	0	0	0	0	0	NA	NA	NA	NA	NA	NA	NA	NA	NA	NA	NA	NA	NA	NA	NA	NA	NA	NA	NA	NA	NA	NA	NA	NA	NA	NA	NA
hsa_piR_001776|DQ572385	0	0	0	1	1	0	0	0	2	1	5	0	0	1	0	0	0	0	NA	NA	NA	NA	NA	NA	NA	NA	NA	NA	NA	NA	NA	NA	NA	NA	NA	NA	NA	NA	NA	NA	NA	NA	NA	NA	NA
hsa_piR_002194|DQ572942	0	0	0	0	0	0	0	0	0	1	0	0	0	0	0	0	1	0	NA	NA	NA	NA	NA	NA	NA	NA	NA	NA	NA	NA	NA	NA	NA	NA	NA	NA	NA	NA	NA	NA	NA	NA	NA	NA	NA
hsa_piR_002274|DQ573067	0	0	0	0	0	0	0	0	0	13	0	0	0	0	0	0	0	0	NA	NA	NA	NA	NA	NA	NA	NA	NA	NA	NA	NA	NA	NA	NA	NA	NA	NA	NA	NA	NA	NA	NA	NA	NA	NA	NA
hsa_piR_002320|DQ573133	0	0	1	0	0	0	0	0	1	2	0	0	0	0	1	2	1	0	NA	NA	NA	NA	NA	NA	NA	NA	NA	NA	NA	NA	NA	NA	NA	NA	NA	NA	NA	NA	NA	NA	NA	NA	NA	NA	NA
hsa_piR_002438|DQ573288	0	0	0	0	0	0	0	0	0	1	1	0	0	0	0	0	0	0	NA	NA	NA	NA	NA	NA	NA	NA	NA	NA	NA	NA	NA	NA	NA	NA	NA	NA	NA	NA	NA	NA	NA	NA	NA	NA	NA
hsa_piR_002448|DQ573300	0	0	0	0	0	0	0	0	0	1	0	0	0	0	0	0	0	0	NA	NA	NA	NA	NA	NA	NA	NA	NA	NA	NA	NA	NA	NA	NA	NA	NA	NA	NA	NA	NA	NA	NA	NA	NA	NA	NA
hsa_piR_002460|DQ573314	0	0	0	2	0	0	0	0	0	1	0	0	1	0	0	0	0	0	NA	NA	NA	NA	NA	NA	NA	NA	NA	NA	NA	NA	NA	NA	NA	NA	NA	NA	NA	NA	NA	NA	NA	NA	NA	NA	NA
hsa_piR_002753|DQ573706	0	0	0	1	0	0	1	0	0	2	2	0	0	1	0	0	0	0	NA	NA	NA	NA	NA	NA	NA	NA	NA	NA	NA	NA	NA	NA	NA	NA	NA	NA	NA	NA	NA	NA	NA	NA	NA	NA	NA
hsa_piR_003325|DQ574507	0	0	0	0	0	0	0	0	0	21	0	0	0	0	0	0	0	0	NA	NA	NA	NA	NA	NA	NA	NA	NA	NA	NA	NA	NA	NA	NA	NA	NA	NA	NA	NA	NA	NA	NA	NA	NA	NA	NA
hsa_piR_003331|DQ574513	2	0	0	0	0	0	0	0	1	1	0	0	0	0	0	0	0	0	NA	NA	NA	NA	NA	NA	NA	NA	NA	NA	NA	NA	NA	NA	NA	NA	NA	NA	NA	NA	NA	NA	NA	NA	NA	NA	NA
hsa_piR_003635|DQ574950	0	0	0	0	0	0	0	0	0	1	0	0	0	0	0	0	0	0	NA	NA	NA	NA	NA	NA	NA	NA	NA	NA	NA	NA	NA	NA	NA	NA	NA	NA	NA	NA	NA	NA	NA	NA	NA	NA	NA
hsa_piR_003667|DQ574985	0	0	0	0	0	0	0	0	0	1	12	0	0	0	0	0	0	0	NA	NA	NA	NA	NA	NA	NA	NA	NA	NA	NA	NA	NA	NA	NA	NA	NA	NA	NA	NA	NA	NA	NA	NA	NA	NA	NA
hsa_piR_003759|DQ575105	0	0	0	0	0	0	0	0	0	1	0	0	0	1	0	0	0	0	NA	NA	NA	NA	NA	NA	NA	NA	NA	NA	NA	NA	NA	NA	NA	NA	NA	NA	NA	NA	NA	NA	NA	NA	NA	NA	NA
hsa_piR_003794|DQ575150	0	0	0	0	0	0	0	0	0	1	0	0	1	0	0	0	0	0	NA	NA	NA	NA	NA	NA	NA	NA	NA	NA	NA	NA	NA	NA	NA	NA	NA	NA	NA	NA	NA	NA	NA	NA	NA	NA	NA
hsa_piR_004112|DQ575607	0	0	0	0	0	0	0	0	0	1	0	0	0	0	0	0	0	0	NA	NA	NA	NA	NA	NA	NA	NA	NA	NA	NA	NA	NA	NA	NA	NA	NA	NA	NA	NA	NA	NA	NA	NA	NA	NA	NA
hsa_piR_004224|DQ575760	0	0	1	0	0	0	1	0	0	1	1	0	0	0	0	0	0	0	NA	NA	NA	NA	NA	NA	NA	NA	NA	NA	NA	NA	NA	NA	NA	NA	NA	NA	NA	NA	NA	NA	NA	NA	NA	NA	NA
hsa_piR_004259|DQ575809	0	0	0	0	0	0	0	2	0	1	0	0	0	0	0	0	0	0	NA	NA	NA	NA	NA	NA	NA	NA	NA	NA	NA	NA	NA	NA	NA	NA	NA	NA	NA	NA	NA	NA	NA	NA	NA	NA	NA
hsa_piR_004365|DQ576012	0	0	0	0	0	0	0	0	0	1	0	0	0	0	0	0	0	0	NA	NA	NA	NA	NA	NA	NA	NA	NA	NA	NA	NA	NA	NA	NA	NA	NA	NA	NA	NA	NA	NA	NA	NA	NA	NA	NA
hsa_piR_004473|DQ576157	0	0	0	2	0	0	0	0	2	3	0	1	0	0	0	1	2	0	NA	NA	NA	NA	NA	NA	NA	NA	NA	NA	NA	NA	NA	NA	NA	NA	NA	NA	NA	NA	NA	NA	NA	NA	NA	NA	NA
hsa_piR_004480|DQ576164	0	0	0	0	0	0	0	0	0	1	0	0	0	0	0	0	0	0	NA	NA	NA	NA	NA	NA	NA	NA	NA	NA	NA	NA	NA	NA	NA	NA	NA	NA	NA	NA	NA	NA	NA	NA	NA	NA	NA
hsa_piR_004572|DQ576286	0	0	0	0	0	0	0	0	0	2	0	0	0	0	0	0	0	0	NA	NA	NA	NA	NA	NA	NA	NA	NA	NA	NA	NA	NA	NA	NA	NA	NA	NA	NA	NA	NA	NA	NA	NA	NA	NA	NA
hsa_piR_004700|DQ576450	0	0	0	0	0	0	0	0	0	2	0	0	0	0	0	0	0	0	NA	NA	NA	NA	NA	NA	NA	NA	NA	NA	NA	NA	NA	NA	NA	NA	NA	NA	NA	NA	NA	NA	NA	NA	NA	NA	NA
hsa_piR_004721|DQ576479	0	0	0	0	0	0	18	0	0	10	0	0	8	18	10	10	0	0	NA	NA	NA	NA	NA	NA	NA	NA	NA	NA	NA	NA	NA	NA	NA	NA	NA	NA	NA	NA	NA	NA	NA	NA	NA	NA	NA
hsa_piR_005021|DQ576920	0	0	0	0	0	0	2	1	2	1	0	0	0	0	0	2	0	0	NA	NA	NA	NA	NA	NA	NA	NA	NA	NA	NA	NA	NA	NA	NA	NA	NA	NA	NA	NA	NA	NA	NA	NA	NA	NA	NA
hsa_piR_005041|DQ576959	0	0	0	0	0	0	0	0	0	1	0	0	0	0	0	0	0	0	NA	NA	NA	NA	NA	NA	NA	NA	NA	NA	NA	NA	NA	NA	NA	NA	NA	NA	NA	NA	NA	NA	NA	NA	NA	NA	NA
hsa_piR_005324|DQ577326	0	0	0	0	0	0	0	0	0	1	0	0	0	0	0	0	0	0	NA	NA	NA	NA	NA	NA	NA	NA	NA	NA	NA	NA	NA	NA	NA	NA	NA	NA	NA	NA	NA	NA	NA	NA	NA	NA	NA
hsa_piR_005378|DQ577392	1	0	0	2	1	0	46	0	0	3	1	0	0	1	1	0	0	0	NA	NA	NA	NA	NA	NA	NA	NA	NA	NA	NA	NA	NA	NA	NA	NA	NA	NA	NA	NA	NA	NA	NA	NA	NA	NA	NA
hsa_piR_005395|DQ577420	0	0	0	0	0	0	2	0	1	4	2	4	0	0	0	2	0	0	NA	NA	NA	NA	NA	NA	NA	NA	NA	NA	NA	NA	NA	NA	NA	NA	NA	NA	NA	NA	NA	NA	NA	NA	NA	NA	NA
hsa_piR_005410|DQ577440	0	0	0	0	0	0	0	0	0	1	0	0	0	0	0	0	0	0	NA	NA	NA	NA	NA	NA	NA	NA	NA	NA	NA	NA	NA	NA	NA	NA	NA	NA	NA	NA	NA	NA	NA	NA	NA	NA	NA
hsa_piR_005433|DQ577467	0	0	0	0	0	0	0	0	0	1	0	0	0	0	0	0	0	0	NA	NA	NA	NA	NA	NA	NA	NA	NA	NA	NA	NA	NA	NA	NA	NA	NA	NA	NA	NA	NA	NA	NA	NA	NA	NA	NA
hsa_piR_005728|DQ577869	0	0	1	0	0	0	0	0	0	1	0	0	0	0	0	0	0	0	NA	NA	NA	NA	NA	NA	NA	NA	NA	NA	NA	NA	NA	NA	NA	NA	NA	NA	NA	NA	NA	NA	NA	NA	NA	NA	NA
hsa_piR_005915|DQ578120	0	0	0	0	0	0	0	0	0	1	0	0	0	0	0	0	0	0	NA	NA	NA	NA	NA	NA	NA	NA	NA	NA	NA	NA	NA	NA	NA	NA	NA	NA	NA	NA	NA	NA	NA	NA	NA	NA	NA
hsa_piR_006098|DQ578373	0	0	0	0	0	0	0	0	0	4	0	0	0	0	0	0	0	0	NA	NA	NA	NA	NA	NA	NA	NA	NA	NA	NA	NA	NA	NA	NA	NA	NA	NA	NA	NA	NA	NA	NA	NA	NA	NA	NA
hsa_piR_006144|DQ578428	0	0	0	0	0	0	0	0	0	9	0	0	0	0	0	0	0	0	NA	NA	NA	NA	NA	NA	NA	NA	NA	NA	NA	NA	NA	NA	NA	NA	NA	NA	NA	NA	NA	NA	NA	NA	NA	NA	NA
hsa_piR_006163|DQ578451	0	0	0	0	0	0	0	0	0	1	0	0	0	0	0	0	0	0	NA	NA	NA	NA	NA	NA	NA	NA	NA	NA	NA	NA	NA	NA	NA	NA	NA	NA	NA	NA	NA	NA	NA	NA	NA	NA	NA
hsa_piR_006650|DQ579099	0	0	0	0	0	0	0	0	0	46	0	0	0	1	0	0	0	0	NA	NA	NA	NA	NA	NA	NA	NA	NA	NA	NA	NA	NA	NA	NA	NA	NA	NA	NA	NA	NA	NA	NA	NA	NA	NA	NA
hsa_piR_006687|DQ579145	1	1	0	1	0	0	1	0	1	2	0	0	0	1	0	0	0	1	NA	NA	NA	NA	NA	NA	NA	NA	NA	NA	NA	NA	NA	NA	NA	NA	NA	NA	NA	NA	NA	NA	NA	NA	NA	NA	NA
hsa_piR_006945|DQ579473	0	0	0	0	0	0	0	0	0	1	0	0	0	0	0	0	0	0	NA	NA	NA	NA	NA	NA	NA	NA	NA	NA	NA	NA	NA	NA	NA	NA	NA	NA	NA	NA	NA	NA	NA	NA	NA	NA	NA
hsa_piR_007150|DQ579752	0	0	0	0	0	0	0	0	0	1	0	0	0	0	0	0	0	0	NA	NA	NA	NA	NA	NA	NA	NA	NA	NA	NA	NA	NA	NA	NA	NA	NA	NA	NA	NA	NA	NA	NA	NA	NA	NA	NA
hsa_piR_007214|DQ579835	0	0	0	0	0	0	0	0	0	3	0	0	0	0	0	0	0	0	NA	NA	NA	NA	NA	NA	NA	NA	NA	NA	NA	NA	NA	NA	NA	NA	NA	NA	NA	NA	NA	NA	NA	NA	NA	NA	NA
hsa_piR_007475|DQ580190	2	0	0	0	0	0	0	0	1	1	1	0	0	0	2	0	2	0	NA	NA	NA	NA	NA	NA	NA	NA	NA	NA	NA	NA	NA	NA	NA	NA	NA	NA	NA	NA	NA	NA	NA	NA	NA	NA	NA
hsa_piR_007489|DQ580213	1	0	0	11	0	0	0	0	0	1	15	0	7	0	0	0	0	1	NA	NA	NA	NA	NA	NA	NA	NA	NA	NA	NA	NA	NA	NA	NA	NA	NA	NA	NA	NA	NA	NA	NA	NA	NA	NA	NA
hsa_piR_007509|DQ580236	0	0	0	0	0	0	0	0	0	1	0	0	0	0	0	0	0	0	NA	NA	NA	NA	NA	NA	NA	NA	NA	NA	NA	NA	NA	NA	NA	NA	NA	NA	NA	NA	NA	NA	NA	NA	NA	NA	NA
hsa_piR_007656|DQ580434	0	0	0	0	0	0	0	0	0	1	0	0	0	0	0	0	0	0	NA	NA	NA	NA	NA	NA	NA	NA	NA	NA	NA	NA	NA	NA	NA	NA	NA	NA	NA	NA	NA	NA	NA	NA	NA	NA	NA
hsa_piR_007662|DQ580442	0	0	0	0	0	0	0	0	0	1	0	0	0	0	1	0	0	0	NA	NA	NA	NA	NA	NA	NA	NA	NA	NA	NA	NA	NA	NA	NA	NA	NA	NA	NA	NA	NA	NA	NA	NA	NA	NA	NA
hsa_piR_007834|DQ580662	0	0	0	0	0	0	0	1	1	1	0	7	0	0	0	2	0	0	NA	NA	NA	NA	NA	NA	NA	NA	NA	NA	NA	NA	NA	NA	NA	NA	NA	NA	NA	NA	NA	NA	NA	NA	NA	NA	NA
hsa_piR_008160|DQ581094	0	0	0	0	0	0	0	0	0	1	0	0	0	0	0	0	0	0	NA	NA	NA	NA	NA	NA	NA	NA	NA	NA	NA	NA	NA	NA	NA	NA	NA	NA	NA	NA	NA	NA	NA	NA	NA	NA	NA
hsa_piR_008317|DQ581296	0	0	0	0	0	0	0	0	0	1	0	0	0	0	0	0	0	0	NA	NA	NA	NA	NA	NA	NA	NA	NA	NA	NA	NA	NA	NA	NA	NA	NA	NA	NA	NA	NA	NA	NA	NA	NA	NA	NA
hsa_piR_008397|DQ581398	0	0	0	0	0	0	2	0	0	2	0	0	0	0	2	0	0	0	NA	NA	NA	NA	NA	NA	NA	NA	NA	NA	NA	NA	NA	NA	NA	NA	NA	NA	NA	NA	NA	NA	NA	NA	NA	NA	NA
hsa_piR_008562|DQ581620	0	0	1	0	0	0	0	2	1	1	0	0	0	0	1	0	0	0	NA	NA	NA	NA	NA	NA	NA	NA	NA	NA	NA	NA	NA	NA	NA	NA	NA	NA	NA	NA	NA	NA	NA	NA	NA	NA	NA
hsa_piR_008635|DQ581722	0	0	0	0	0	0	0	0	0	2	0	0	0	0	0	0	0	0	NA	NA	NA	NA	NA	NA	NA	NA	NA	NA	NA	NA	NA	NA	NA	NA	NA	NA	NA	NA	NA	NA	NA	NA	NA	NA	NA
hsa_piR_008683|DQ581788	0	0	0	0	0	0	0	1	0	8	0	0	0	0	0	0	0	0	NA	NA	NA	NA	NA	NA	NA	NA	NA	NA	NA	NA	NA	NA	NA	NA	NA	NA	NA	NA	NA	NA	NA	NA	NA	NA	NA
hsa_piR_008701|DQ581809	0	0	0	0	0	0	0	0	0	1	0	0	0	0	0	0	0	0	NA	NA	NA	NA	NA	NA	NA	NA	NA	NA	NA	NA	NA	NA	NA	NA	NA	NA	NA	NA	NA	NA	NA	NA	NA	NA	NA
hsa_piR_008892|DQ582064	0	0	0	0	0	0	0	0	0	2	0	0	0	0	0	0	0	0	NA	NA	NA	NA	NA	NA	NA	NA	NA	NA	NA	NA	NA	NA	NA	NA	NA	NA	NA	NA	NA	NA	NA	NA	NA	NA	NA
hsa_piR_008981|DQ582173	0	0	0	0	0	2	0	0	0	2	1	1	33	0	0	1	0	0	NA	NA	NA	NA	NA	NA	NA	NA	NA	NA	NA	NA	NA	NA	NA	NA	NA	NA	NA	NA	NA	NA	NA	NA	NA	NA	NA
hsa_piR_009050|DQ582263	0	0	0	0	0	0	0	0	0	1	0	0	0	0	0	0	0	0	NA	NA	NA	NA	NA	NA	NA	NA	NA	NA	NA	NA	NA	NA	NA	NA	NA	NA	NA	NA	NA	NA	NA	NA	NA	NA	NA
hsa_piR_009074|DQ582296	0	0	0	0	0	0	0	0	0	3	0	0	0	0	0	0	0	0	NA	NA	NA	NA	NA	NA	NA	NA	NA	NA	NA	NA	NA	NA	NA	NA	NA	NA	NA	NA	NA	NA	NA	NA	NA	NA	NA
hsa_piR_009283|DQ582555	0	0	0	0	0	0	0	0	0	1	0	0	0	0	0	0	0	0	NA	NA	NA	NA	NA	NA	NA	NA	NA	NA	NA	NA	NA	NA	NA	NA	NA	NA	NA	NA	NA	NA	NA	NA	NA	NA	NA
hsa_piR_009362|DQ582657	0	0	0	0	0	0	0	0	0	13	0	0	0	0	0	0	0	0	NA	NA	NA	NA	NA	NA	NA	NA	NA	NA	NA	NA	NA	NA	NA	NA	NA	NA	NA	NA	NA	NA	NA	NA	NA	NA	NA
hsa_piR_009584|DQ582929	0	0	1	1	0	0	1	1	0	1	0	0	0	2	0	0	0	0	NA	NA	NA	NA	NA	NA	NA	NA	NA	NA	NA	NA	NA	NA	NA	NA	NA	NA	NA	NA	NA	NA	NA	NA	NA	NA	NA
hsa_piR_009658|DQ583021	0	0	0	1	0	0	0	0	0	5	0	0	0	0	0	0	0	0	NA	NA	NA	NA	NA	NA	NA	NA	NA	NA	NA	NA	NA	NA	NA	NA	NA	NA	NA	NA	NA	NA	NA	NA	NA	NA	NA
hsa_piR_009799|DQ583196	0	0	1	21	1	0	5	0	1	3	0	4	0	0	0	0	0	0	NA	NA	NA	NA	NA	NA	NA	NA	NA	NA	NA	NA	NA	NA	NA	NA	NA	NA	NA	NA	NA	NA	NA	NA	NA	NA	NA
hsa_piR_010003|DQ583465	0	0	0	0	0	0	0	0	0	2	0	0	0	0	0	0	0	0	NA	NA	NA	NA	NA	NA	NA	NA	NA	NA	NA	NA	NA	NA	NA	NA	NA	NA	NA	NA	NA	NA	NA	NA	NA	NA	NA
hsa_piR_010008|DQ583472	0	0	0	0	0	0	0	0	0	1	0	2	0	0	0	0	0	0	NA	NA	NA	NA	NA	NA	NA	NA	NA	NA	NA	NA	NA	NA	NA	NA	NA	NA	NA	NA	NA	NA	NA	NA	NA	NA	NA
hsa_piR_010073|DQ583563	0	0	0	0	0	0	0	0	0	1	0	0	0	0	1	1	0	0	NA	NA	NA	NA	NA	NA	NA	NA	NA	NA	NA	NA	NA	NA	NA	NA	NA	NA	NA	NA	NA	NA	NA	NA	NA	NA	NA
hsa_piR_010240|DQ583787	0	0	1	0	0	0	0	0	2	1	1	0	1	0	0	0	0	0	NA	NA	NA	NA	NA	NA	NA	NA	NA	NA	NA	NA	NA	NA	NA	NA	NA	NA	NA	NA	NA	NA	NA	NA	NA	NA	NA
hsa_piR_010503|DQ584144	0	0	0	2	0	0	0	7	0	2	0	0	0	0	0	0	0	0	NA	NA	NA	NA	NA	NA	NA	NA	NA	NA	NA	NA	NA	NA	NA	NA	NA	NA	NA	NA	NA	NA	NA	NA	NA	NA	NA
hsa_piR_010889|DQ584691	0	0	0	0	0	0	0	0	0	1	0	0	0	0	0	0	0	0	NA	NA	NA	NA	NA	NA	NA	NA	NA	NA	NA	NA	NA	NA	NA	NA	NA	NA	NA	NA	NA	NA	NA	NA	NA	NA	NA
hsa_piR_011181|DQ585088	0	9	0	9	5	0	8	0	0	12	9	0	0	51	0	0	0	23	NA	NA	NA	NA	NA	NA	NA	NA	NA	NA	NA	NA	NA	NA	NA	NA	NA	NA	NA	NA	NA	NA	NA	NA	NA	NA	NA
hsa_piR_011328|DQ585299	0	0	0	0	0	0	0	0	0	13	0	0	0	0	0	0	0	0	NA	NA	NA	NA	NA	NA	NA	NA	NA	NA	NA	NA	NA	NA	NA	NA	NA	NA	NA	NA	NA	NA	NA	NA	NA	NA	NA
hsa_piR_011496|DQ585569	2	0	0	3	0	0	0	1	0	14	0	0	4	1	0	0	0	3	NA	NA	NA	NA	NA	NA	NA	NA	NA	NA	NA	NA	NA	NA	NA	NA	NA	NA	NA	NA	NA	NA	NA	NA	NA	NA	NA
hsa_piR_011569|DQ585669	0	0	1	0	1	0	0	0	2	3	0	2	2	0	0	0	1	0	NA	NA	NA	NA	NA	NA	NA	NA	NA	NA	NA	NA	NA	NA	NA	NA	NA	NA	NA	NA	NA	NA	NA	NA	NA	NA	NA
hsa_piR_012370|DQ586741	0	0	0	0	8	0	0	4	0	8	0	0	0	8	0	0	0	0	NA	NA	NA	NA	NA	NA	NA	NA	NA	NA	NA	NA	NA	NA	NA	NA	NA	NA	NA	NA	NA	NA	NA	NA	NA	NA	NA
hsa_piR_012456|DQ586848	0	0	2	0	2	0	2	0	0	2	0	2	2	0	0	4	0	0	NA	NA	NA	NA	NA	NA	NA	NA	NA	NA	NA	NA	NA	NA	NA	NA	NA	NA	NA	NA	NA	NA	NA	NA	NA	NA	NA
hsa_piR_012486|DQ586890	0	0	0	0	0	0	0	0	0	3	0	0	0	0	0	0	0	0	NA	NA	NA	NA	NA	NA	NA	NA	NA	NA	NA	NA	NA	NA	NA	NA	NA	NA	NA	NA	NA	NA	NA	NA	NA	NA	NA
hsa_piR_012503|DQ586916	0	0	0	0	0	0	0	0	0	1	1	0	0	0	0	0	0	0	NA	NA	NA	NA	NA	NA	NA	NA	NA	NA	NA	NA	NA	NA	NA	NA	NA	NA	NA	NA	NA	NA	NA	NA	NA	NA	NA
hsa_piR_012717|DQ587200	0	0	1	0	0	0	0	0	0	2	0	9	0	5	0	2	0	0	NA	NA	NA	NA	NA	NA	NA	NA	NA	NA	NA	NA	NA	NA	NA	NA	NA	NA	NA	NA	NA	NA	NA	NA	NA	NA	NA
hsa_piR_012931|DQ587523	0	0	0	0	0	0	0	0	0	6	0	0	0	0	0	0	0	0	NA	NA	NA	NA	NA	NA	NA	NA	NA	NA	NA	NA	NA	NA	NA	NA	NA	NA	NA	NA	NA	NA	NA	NA	NA	NA	NA
hsa_piR_013028|DQ587652	1	0	0	1	0	0	2	0	2	1	1	1	0	0	0	0	0	0	NA	NA	NA	NA	NA	NA	NA	NA	NA	NA	NA	NA	NA	NA	NA	NA	NA	NA	NA	NA	NA	NA	NA	NA	NA	NA	NA
hsa_piR_013053|DQ587684	0	0	0	0	0	0	0	0	0	1	0	0	0	0	0	0	0	0	NA	NA	NA	NA	NA	NA	NA	NA	NA	NA	NA	NA	NA	NA	NA	NA	NA	NA	NA	NA	NA	NA	NA	NA	NA	NA	NA
hsa_piR_013058|DQ587694	0	0	0	0	0	0	0	0	0	1	0	0	0	0	0	0	0	0	NA	NA	NA	NA	NA	NA	NA	NA	NA	NA	NA	NA	NA	NA	NA	NA	NA	NA	NA	NA	NA	NA	NA	NA	NA	NA	NA
hsa_piR_013215|DQ587912	0	0	5	0	2	0	1	0	3	1	0	1	0	4	0	3	0	0	NA	NA	NA	NA	NA	NA	NA	NA	NA	NA	NA	NA	NA	NA	NA	NA	NA	NA	NA	NA	NA	NA	NA	NA	NA	NA	NA
hsa_piR_013334|DQ588082	0	0	0	1	0	0	1	0	0	6	0	0	0	0	1	0	0	0	NA	NA	NA	NA	NA	NA	NA	NA	NA	NA	NA	NA	NA	NA	NA	NA	NA	NA	NA	NA	NA	NA	NA	NA	NA	NA	NA
hsa_piR_013394|DQ588160	0	0	0	0	0	0	0	0	0	2	0	0	0	0	0	0	0	0	NA	NA	NA	NA	NA	NA	NA	NA	NA	NA	NA	NA	NA	NA	NA	NA	NA	NA	NA	NA	NA	NA	NA	NA	NA	NA	NA
hsa_piR_013402|DQ588169	1	0	0	0	0	0	0	0	0	3	2	0	0	0	0	1	0	0	NA	NA	NA	NA	NA	NA	NA	NA	NA	NA	NA	NA	NA	NA	NA	NA	NA	NA	NA	NA	NA	NA	NA	NA	NA	NA	NA
hsa_piR_013587|DQ588537	0	0	0	0	0	0	0	0	0	7	0	26	16	0	0	0	0	0	NA	NA	NA	NA	NA	NA	NA	NA	NA	NA	NA	NA	NA	NA	NA	NA	NA	NA	NA	NA	NA	NA	NA	NA	NA	NA	NA
hsa_piR_013591|DQ588542	0	0	0	0	0	0	0	1	0	1	0	0	0	0	0	0	0	0	NA	NA	NA	NA	NA	NA	NA	NA	NA	NA	NA	NA	NA	NA	NA	NA	NA	NA	NA	NA	NA	NA	NA	NA	NA	NA	NA
hsa_piR_013595|DQ588546	0	0	1	27	0	1	1	0	0	5	0	0	2	0	0	8	1	0	NA	NA	NA	NA	NA	NA	NA	NA	NA	NA	NA	NA	NA	NA	NA	NA	NA	NA	NA	NA	NA	NA	NA	NA	NA	NA	NA
hsa_piR_013929|DQ589021	0	0	0	0	0	0	0	0	0	1	0	0	0	0	0	0	0	0	NA	NA	NA	NA	NA	NA	NA	NA	NA	NA	NA	NA	NA	NA	NA	NA	NA	NA	NA	NA	NA	NA	NA	NA	NA	NA	NA
hsa_piR_014255|DQ589481	0	0	0	0	0	0	0	0	0	18	0	0	0	0	0	0	0	0	NA	NA	NA	NA	NA	NA	NA	NA	NA	NA	NA	NA	NA	NA	NA	NA	NA	NA	NA	NA	NA	NA	NA	NA	NA	NA	NA
hsa_piR_014359|DQ589640	0	0	0	0	0	0	0	0	0	1	0	0	1	0	0	1	0	0	NA	NA	NA	NA	NA	NA	NA	NA	NA	NA	NA	NA	NA	NA	NA	NA	NA	NA	NA	NA	NA	NA	NA	NA	NA	NA	NA
hsa_piR_014460|DQ589802	6	0	1	0	0	0	0	0	5	4	0	4	1	7	0	7	0	0	NA	NA	NA	NA	NA	NA	NA	NA	NA	NA	NA	NA	NA	NA	NA	NA	NA	NA	NA	NA	NA	NA	NA	NA	NA	NA	NA
hsa_piR_014633|DQ590027	0	0	2	2	0	0	2	0	0	1	4	0	0	0	0	0	1	1	NA	NA	NA	NA	NA	NA	NA	NA	NA	NA	NA	NA	NA	NA	NA	NA	NA	NA	NA	NA	NA	NA	NA	NA	NA	NA	NA
hsa_piR_014634|DQ590028	32	0	0	1	0	0	1	3	0	1	0	1	0	0	0	0	3	0	NA	NA	NA	NA	NA	NA	NA	NA	NA	NA	NA	NA	NA	NA	NA	NA	NA	NA	NA	NA	NA	NA	NA	NA	NA	NA	NA
hsa_piR_014817|DQ590275	0	0	1	2	0	0	1	0	6	1	0	0	2	0	0	0	0	0	NA	NA	NA	NA	NA	NA	NA	NA	NA	NA	NA	NA	NA	NA	NA	NA	NA	NA	NA	NA	NA	NA	NA	NA	NA	NA	NA
hsa_piR_014860|DQ590326	0	1	1	0	0	0	0	0	0	1	0	0	0	0	0	0	0	0	NA	NA	NA	NA	NA	NA	NA	NA	NA	NA	NA	NA	NA	NA	NA	NA	NA	NA	NA	NA	NA	NA	NA	NA	NA	NA	NA
hsa_piR_014883|DQ590354	0	0	0	0	0	0	0	0	0	1	0	0	0	0	0	0	0	0	NA	NA	NA	NA	NA	NA	NA	NA	NA	NA	NA	NA	NA	NA	NA	NA	NA	NA	NA	NA	NA	NA	NA	NA	NA	NA	NA
hsa_piR_014954|DQ590447	1	0	0	2	0	0	0	1	1	1	1	1	0	2	0	0	0	0	NA	NA	NA	NA	NA	NA	NA	NA	NA	NA	NA	NA	NA	NA	NA	NA	NA	NA	NA	NA	NA	NA	NA	NA	NA	NA	NA
hsa_piR_015267|DQ590853	0	0	0	0	0	0	0	0	0	2	1	0	2	3	1	0	0	0	NA	NA	NA	NA	NA	NA	NA	NA	NA	NA	NA	NA	NA	NA	NA	NA	NA	NA	NA	NA	NA	NA	NA	NA	NA	NA	NA
hsa_piR_015282|DQ590874	0	0	0	0	0	0	0	0	0	1	0	1	0	0	0	0	0	0	NA	NA	NA	NA	NA	NA	NA	NA	NA	NA	NA	NA	NA	NA	NA	NA	NA	NA	NA	NA	NA	NA	NA	NA	NA	NA	NA
hsa_piR_015428|DQ591080	0	0	1	0	0	0	0	0	1	2	19	0	0	1	0	2	0	0	NA	NA	NA	NA	NA	NA	NA	NA	NA	NA	NA	NA	NA	NA	NA	NA	NA	NA	NA	NA	NA	NA	NA	NA	NA	NA	NA
hsa_piR_015439|DQ591092	0	0	1	0	1	0	1	1	0	2	0	0	0	0	0	0	0	0	NA	NA	NA	NA	NA	NA	NA	NA	NA	NA	NA	NA	NA	NA	NA	NA	NA	NA	NA	NA	NA	NA	NA	NA	NA	NA	NA
hsa_piR_015456|DQ591115	0	0	0	0	0	0	0	0	0	3	0	0	0	0	0	0	0	0	NA	NA	NA	NA	NA	NA	NA	NA	NA	NA	NA	NA	NA	NA	NA	NA	NA	NA	NA	NA	NA	NA	NA	NA	NA	NA	NA
hsa_piR_015476|DQ591143	0	0	1	1	0	0	0	1	1	1	0	1	0	0	0	0	0	0	NA	NA	NA	NA	NA	NA	NA	NA	NA	NA	NA	NA	NA	NA	NA	NA	NA	NA	NA	NA	NA	NA	NA	NA	NA	NA	NA
hsa_piR_015836|DQ591644	0	0	0	0	0	0	0	1	0	2	0	0	0	0	0	0	1	0	NA	NA	NA	NA	NA	NA	NA	NA	NA	NA	NA	NA	NA	NA	NA	NA	NA	NA	NA	NA	NA	NA	NA	NA	NA	NA	NA
hsa_piR_015875|DQ591696	0	0	0	0	0	0	0	0	9	44	0	0	0	0	0	0	0	0	NA	NA	NA	NA	NA	NA	NA	NA	NA	NA	NA	NA	NA	NA	NA	NA	NA	NA	NA	NA	NA	NA	NA	NA	NA	NA	NA
hsa_piR_015900|DQ591725	0	0	0	1	0	0	0	0	0	1	0	0	0	0	0	0	0	0	NA	NA	NA	NA	NA	NA	NA	NA	NA	NA	NA	NA	NA	NA	NA	NA	NA	NA	NA	NA	NA	NA	NA	NA	NA	NA	NA
hsa_piR_015903|DQ591728	0	0	0	0	0	0	0	0	0	7	0	0	0	0	0	0	0	0	NA	NA	NA	NA	NA	NA	NA	NA	NA	NA	NA	NA	NA	NA	NA	NA	NA	NA	NA	NA	NA	NA	NA	NA	NA	NA	NA
hsa_piR_015995|DQ591840	0	0	0	0	0	0	0	0	0	1	0	0	0	0	0	0	0	0	NA	NA	NA	NA	NA	NA	NA	NA	NA	NA	NA	NA	NA	NA	NA	NA	NA	NA	NA	NA	NA	NA	NA	NA	NA	NA	NA
hsa_piR_016290|DQ592204	0	0	0	0	0	0	0	0	0	1	0	0	0	0	0	0	0	0	NA	NA	NA	NA	NA	NA	NA	NA	NA	NA	NA	NA	NA	NA	NA	NA	NA	NA	NA	NA	NA	NA	NA	NA	NA	NA	NA
hsa_piR_016473|DQ592436	0	0	0	0	0	0	0	0	0	15	0	0	0	0	0	0	0	0	NA	NA	NA	NA	NA	NA	NA	NA	NA	NA	NA	NA	NA	NA	NA	NA	NA	NA	NA	NA	NA	NA	NA	NA	NA	NA	NA
hsa_piR_016539|DQ592778	0	0	0	0	0	2	0	0	23	41	0	0	1	0	0	1	0	0	NA	NA	NA	NA	NA	NA	NA	NA	NA	NA	NA	NA	NA	NA	NA	NA	NA	NA	NA	NA	NA	NA	NA	NA	NA	NA	NA
hsa_piR_016817|DQ593145	0	0	0	1	0	0	1	0	0	1	1	0	0	0	0	0	1	0	NA	NA	NA	NA	NA	NA	NA	NA	NA	NA	NA	NA	NA	NA	NA	NA	NA	NA	NA	NA	NA	NA	NA	NA	NA	NA	NA
hsa_piR_016919|DQ593310	0	0	0	0	0	0	0	0	1	1	0	0	11	1	0	1	0	0	NA	NA	NA	NA	NA	NA	NA	NA	NA	NA	NA	NA	NA	NA	NA	NA	NA	NA	NA	NA	NA	NA	NA	NA	NA	NA	NA
hsa_piR_016924|DQ593320	0	0	0	3	0	0	1	0	0	21	0	1	0	0	1	0	1	0	NA	NA	NA	NA	NA	NA	NA	NA	NA	NA	NA	NA	NA	NA	NA	NA	NA	NA	NA	NA	NA	NA	NA	NA	NA	NA	NA
hsa_piR_017002|DQ593493	0	0	0	0	1	0	0	0	0	1	0	1	0	1	1	0	0	0	NA	NA	NA	NA	NA	NA	NA	NA	NA	NA	NA	NA	NA	NA	NA	NA	NA	NA	NA	NA	NA	NA	NA	NA	NA	NA	NA
hsa_piR_017148|DQ593707	0	0	0	0	0	0	0	0	0	1	0	0	0	0	0	0	0	0	NA	NA	NA	NA	NA	NA	NA	NA	NA	NA	NA	NA	NA	NA	NA	NA	NA	NA	NA	NA	NA	NA	NA	NA	NA	NA	NA
hsa_piR_017174|DQ593737	2	0	2	0	0	0	0	1	0	1	0	2	0	0	1	0	0	0	NA	NA	NA	NA	NA	NA	NA	NA	NA	NA	NA	NA	NA	NA	NA	NA	NA	NA	NA	NA	NA	NA	NA	NA	NA	NA	NA
hsa_piR_017183|DQ593751	1	0	0	0	0	0	0	0	1	1	8	0	0	0	0	0	1	0	NA	NA	NA	NA	NA	NA	NA	NA	NA	NA	NA	NA	NA	NA	NA	NA	NA	NA	NA	NA	NA	NA	NA	NA	NA	NA	NA
hsa_piR_017383|DQ594028	0	0	0	0	0	0	0	0	0	1	0	1	0	1	0	0	0	0	NA	NA	NA	NA	NA	NA	NA	NA	NA	NA	NA	NA	NA	NA	NA	NA	NA	NA	NA	NA	NA	NA	NA	NA	NA	NA	NA
hsa_piR_017388|DQ594034	0	0	1	0	0	0	2	1	0	1	0	34	0	0	0	0	0	0	NA	NA	NA	NA	NA	NA	NA	NA	NA	NA	NA	NA	NA	NA	NA	NA	NA	NA	NA	NA	NA	NA	NA	NA	NA	NA	NA
hsa_piR_017472|DQ594144	0	0	0	0	0	0	0	0	0	1	0	0	0	0	0	0	0	0	NA	NA	NA	NA	NA	NA	NA	NA	NA	NA	NA	NA	NA	NA	NA	NA	NA	NA	NA	NA	NA	NA	NA	NA	NA	NA	NA
hsa_piR_017473|DQ594145	0	0	0	0	0	0	0	0	0	1	0	0	0	0	1	0	0	0	NA	NA	NA	NA	NA	NA	NA	NA	NA	NA	NA	NA	NA	NA	NA	NA	NA	NA	NA	NA	NA	NA	NA	NA	NA	NA	NA
hsa_piR_017482|DQ594156	2	0	0	0	0	0	0	0	0	2	0	0	0	0	2	0	0	0	NA	NA	NA	NA	NA	NA	NA	NA	NA	NA	NA	NA	NA	NA	NA	NA	NA	NA	NA	NA	NA	NA	NA	NA	NA	NA	NA
hsa_piR_017809|DQ594577	1	0	2	1	0	0	0	1	0	1	1	0	0	0	0	0	2	0	NA	NA	NA	NA	NA	NA	NA	NA	NA	NA	NA	NA	NA	NA	NA	NA	NA	NA	NA	NA	NA	NA	NA	NA	NA	NA	NA
hsa_piR_017823|DQ594608	0	1	1	3	1	0	1	0	0	2	0	0	0	0	0	1	0	0	NA	NA	NA	NA	NA	NA	NA	NA	NA	NA	NA	NA	NA	NA	NA	NA	NA	NA	NA	NA	NA	NA	NA	NA	NA	NA	NA
hsa_piR_017997|DQ594808	0	0	0	0	0	0	0	0	0	1	0	0	0	0	0	0	0	0	NA	NA	NA	NA	NA	NA	NA	NA	NA	NA	NA	NA	NA	NA	NA	NA	NA	NA	NA	NA	NA	NA	NA	NA	NA	NA	NA
hsa_piR_018209|DQ595077	0	0	0	0	0	0	0	0	0	1	0	0	0	0	0	0	0	0	NA	NA	NA	NA	NA	NA	NA	NA	NA	NA	NA	NA	NA	NA	NA	NA	NA	NA	NA	NA	NA	NA	NA	NA	NA	NA	NA
hsa_piR_018381|DQ595293	0	0	0	0	0	0	0	0	0	2	0	0	0	0	0	0	0	0	NA	NA	NA	NA	NA	NA	NA	NA	NA	NA	NA	NA	NA	NA	NA	NA	NA	NA	NA	NA	NA	NA	NA	NA	NA	NA	NA
hsa_piR_018883|DQ595941	1	0	0	1	0	0	0	0	0	3	0	73	1	0	0	1	1	0	NA	NA	NA	NA	NA	NA	NA	NA	NA	NA	NA	NA	NA	NA	NA	NA	NA	NA	NA	NA	NA	NA	NA	NA	NA	NA	NA
hsa_piR_019433|DQ596686	0	0	0	0	0	0	0	0	0	1	0	0	0	0	1	0	0	0	NA	NA	NA	NA	NA	NA	NA	NA	NA	NA	NA	NA	NA	NA	NA	NA	NA	NA	NA	NA	NA	NA	NA	NA	NA	NA	NA
hsa_piR_019531|DQ596815	0	0	0	0	0	0	0	0	0	1	0	0	1	0	0	0	0	0	NA	NA	NA	NA	NA	NA	NA	NA	NA	NA	NA	NA	NA	NA	NA	NA	NA	NA	NA	NA	NA	NA	NA	NA	NA	NA	NA
hsa_piR_020124|DQ597641	0	0	0	1	1	1	0	0	0	1	0	0	0	1	0	0	1	0	NA	NA	NA	NA	NA	NA	NA	NA	NA	NA	NA	NA	NA	NA	NA	NA	NA	NA	NA	NA	NA	NA	NA	NA	NA	NA	NA
hsa_piR_020453|DQ598108	0	0	35	50	0	0	0	0	0	1	2	0	0	0	0	1	1	1	NA	NA	NA	NA	NA	NA	NA	NA	NA	NA	NA	NA	NA	NA	NA	NA	NA	NA	NA	NA	NA	NA	NA	NA	NA	NA	NA
hsa_piR_020495|DQ598174	0	0	0	0	0	0	0	0	0	1	0	0	0	0	0	0	0	0	NA	NA	NA	NA	NA	NA	NA	NA	NA	NA	NA	NA	NA	NA	NA	NA	NA	NA	NA	NA	NA	NA	NA	NA	NA	NA	NA
hsa_piR_020533|DQ598240	0	0	0	0	0	0	0	0	4	1	0	0	0	0	0	1	0	0	NA	NA	NA	NA	NA	NA	NA	NA	NA	NA	NA	NA	NA	NA	NA	NA	NA	NA	NA	NA	NA	NA	NA	NA	NA	NA	NA
hsa_piR_020605|DQ598361	0	0	0	0	0	0	0	0	1	1	0	0	0	0	0	0	0	0	NA	NA	NA	NA	NA	NA	NA	NA	NA	NA	NA	NA	NA	NA	NA	NA	NA	NA	NA	NA	NA	NA	NA	NA	NA	NA	NA
hsa_piR_020851|DQ598705	1	0	0	2	0	0	0	0	3	1	2	0	1	0	24	0	1	0	NA	NA	NA	NA	NA	NA	NA	NA	NA	NA	NA	NA	NA	NA	NA	NA	NA	NA	NA	NA	NA	NA	NA	NA	NA	NA	NA
hsa_piR_021137|DQ599050	0	0	0	0	0	0	0	0	1	1	1	1	0	1	0	0	0	0	NA	NA	NA	NA	NA	NA	NA	NA	NA	NA	NA	NA	NA	NA	NA	NA	NA	NA	NA	NA	NA	NA	NA	NA	NA	NA	NA
hsa_piR_021731|DQ599777	0	0	0	0	0	0	0	0	0	1	0	0	0	0	0	0	0	0	NA	NA	NA	NA	NA	NA	NA	NA	NA	NA	NA	NA	NA	NA	NA	NA	NA	NA	NA	NA	NA	NA	NA	NA	NA	NA	NA
hsa_piR_022028|DQ600186	0	0	0	0	0	0	1	0	1	1	0	1	0	0	0	3	0	0	NA	NA	NA	NA	NA	NA	NA	NA	NA	NA	NA	NA	NA	NA	NA	NA	NA	NA	NA	NA	NA	NA	NA	NA	NA	NA	NA
hsa_piR_022086|DQ600254	0	0	0	0	0	0	1	0	0	1	1	0	0	1	0	0	1	0	NA	NA	NA	NA	NA	NA	NA	NA	NA	NA	NA	NA	NA	NA	NA	NA	NA	NA	NA	NA	NA	NA	NA	NA	NA	NA	NA
hsa_piR_022114|DQ600289	1	0	0	2	0	0	1	0	0	1	1	0	3	0	0	1	1	0	NA	NA	NA	NA	NA	NA	NA	NA	NA	NA	NA	NA	NA	NA	NA	NA	NA	NA	NA	NA	NA	NA	NA	NA	NA	NA	NA
hsa_piR_022326|DQ600553	0	0	1	0	0	0	0	0	0	2	0	1	0	1	0	0	0	0	NA	NA	NA	NA	NA	NA	NA	NA	NA	NA	NA	NA	NA	NA	NA	NA	NA	NA	NA	NA	NA	NA	NA	NA	NA	NA	NA
hsa_piR_022485|DQ600761	0	2	0	0	0	0	0	0	0	6	0	0	0	0	0	0	0	2	NA	NA	NA	NA	NA	NA	NA	NA	NA	NA	NA	NA	NA	NA	NA	NA	NA	NA	NA	NA	NA	NA	NA	NA	NA	NA	NA
hsa_piR_022678|DQ601033	0	0	0	0	0	0	0	0	0	1	0	0	0	0	0	0	1	0	NA	NA	NA	NA	NA	NA	NA	NA	NA	NA	NA	NA	NA	NA	NA	NA	NA	NA	NA	NA	NA	NA	NA	NA	NA	NA	NA
hsa_piR_022700|DQ601060	0	0	0	2	0	0	0	0	0	2	0	0	1	0	4	4	0	0	NA	NA	NA	NA	NA	NA	NA	NA	NA	NA	NA	NA	NA	NA	NA	NA	NA	NA	NA	NA	NA	NA	NA	NA	NA	NA	NA
hsa_piR_023279|DQ601838	0	0	0	1	16	0	0	0	2	1	2	1	1	0	10	0	0	0	NA	NA	NA	NA	NA	NA	NA	NA	NA	NA	NA	NA	NA	NA	NA	NA	NA	NA	NA	NA	NA	NA	NA	NA	NA	NA	NA
