# Supplementary material for: Expression and Regulation of PIWIL-Proteins and PIWI-Interacting RNAs in Rheumatoid Arthritis
Source: PLoS One. 2016 Nov 28;11(11):e0166920. doi: 10.1371/journal.pone.0166920 (PMC5125648; doi:10.1371/journal.pone.0166920)
Supplement: S5 Appendix — We listed all available clinical patient data and indicated the Experiments/Figure numberes, where the samples were used. (XLSX) [file pone.0166920.s005.xlsx]

## Sheet: RA
Nr.	Figures	Dg.	Joint	Sex	Age yrs	CRP mg/ml	VAS	RA Duration yrs	RF	ACPA	DAS 28
SHK 137	1	RA	shoulder	m	71.2877	NA	NA	17	1	NA	NA
SHK 194	1	RA	elbow	f	57.3808	NA	NA	42	1	NA	NA
SHK 195	3	RA	elbow	f	40.2849	NA	3	8	1	NA	NA
SHK 196	2.3	RA	knee	f	54.2438	46.7	1	16	1	1	NA
SHK 199	1	RA	elbow	f	68.3616	NA	NA	19	1	NA	NA
SHK 200	1	RA	shoulder	f	49.1178	24.2	1	23	1	NA	NA
SHK 204	1	RA	wrist	f	73.3808	NA	NA	13	NA	NA	NA
SHK 211	3	RA	elbow	f	56.9425	74	NA	18	1	1	NA
SHK 212	3	RA	wrist	f	62.7096	NA	NA	NA	NA	NA	NA
SHK 243	1,2,3	RA	wrist	f	74.7096	NA	NA	25	1	NA	NA
SHK 269	4	RA	knee	f	53.1178	0.2	0	20	1	NA	NA
SHK 280	2.3	RA	knee	f	70.6849	17.4	6	51	1	1	2
SHK 291	3.4	RA	shoulder	f	70.1507	52.5	6	32	1	1	3.25
SHK 316	2,3,4	RA	finger	f	51.5205	NA	1	21	1	1	NA
SHK 318	2	RA	finger	f	69	NA	0	50	NA	NA	NA
SHK 341	2	RA	shoulder	f	73	2016-06-01	4	27	1	NA	2016-03-01
SHK 352	2	RA	shoulder	f	69	8	5	39	1	NA	2016-08-01
SHK 366	3	RA	elbow	f	70	8	5	39	1	NA	1.75
SHK 368	1.2	RA	knee	f	64.3014	1.7	5	7	1	1	1.9
SHK 369	1,2,3	RA	elbow	f	68.0027	0.9	NA	30	1	1	NA
SHK 370	1.3	RA	shoulder	f	69.5589	2.7	5	22	NA	NA	2.34
SHK 376	1,2,3	RA	elbow	f	76.5096	0.1	5	24	1	NA	1.71
SHK 377	1,2,3	RA	shoulder	f	78.3671	16.3	10	32	1	NA	3.89
SHK 378	1,2,3	RA	elbow	f	56.3945	0.9	9	18	1	1	0.96
SHK 379	1,2,3	RA	finger	f	77.9863	26	0	23	1	1	NA
SHK 389	1	RA	elbow	f	68.0027	0.9	NA	30	1	1	NA
SHK 391	3	RA	wrist	f	68.3836	NA	0	23	1	NA	NA
SHK 409	4.5	RA	wrist	f	55.0411	1.6	6	16	1	NA	NA
SHK 410	5	RA	thumb	f	65.6658	NA	5	10	1	NA	NA
SHK 411	5	RA	shoulder	f	74.1479	0.6	0	30	1	1	NA
SHK 423	4	RA	elbow	f	70.6274	22	NA	25	1	NA	NA
SHK 424	4	RA	finger	f	77.9233	17	0	16	1	NA	NA

## Sheet: OA
Nr.	Figures	Dg.	Joint	Sex	Age yrs	CRP mg/ml	VAS
SHK 131	1.3	OA	knee	m	74.7014	NA	NA
SHK 145	1.3	OA	knee	m	64.7753	NA	NA
SHK 215	1	OA	knee	m	72.811	6.2	7
SHK 226	1.3	OA	knee	f	77.8247	NA	NA
SHK 238	1	OA	shoulder	f	68.9973	NA	NA
SHK 245	1	OA	knee	f	65.7918	0.4	NA
SHK 253	1	OA	knee	m	57.7452	7.7	NA
SHK 254	1	OA	knee	f	75.5068	0.9	NA
SHK 303	2	OA	knee	f	72	2016-04-06	0
SHK 305	3.4	OA	hip	m	68.8055	2.4	1
SHK 335	2	OA	knee	m	65	0.2	NA
SHK 343	2,3,4	OA	thumb	m	68.0795	NA	NA
SHK 345	2	OA	thumb	f	55	<8	NA
SHK 350	2	OA	shoulder	f	89	2016-05-02	NA
SHK 356	2	OA	knee	f	61	2016-02-21	5
SHK 361	1.3	OA	knee	f	65.2466	0.8	7
SHK 371	1,2,3	OA	knee	f	59.4137	0.5	4
SHK 372	1,2,3	OA	knee	f	81.0685	0.8	NA
SHK 373	1,2,3	OA	knee	f	59.7425	1.3	7
SHK 374	1,2,3	OA	shoulder	f	75.3589	1.5	5
SHK 375	1,2,3	OA	knee	m	63.074	2.2	5
SHK 383	3.4	OA	shoulder	f	64.8164	0.7	4
SHK 384	2,3,4	OA	shoulder	f	67.9945	1.2	9
SHK 385	2,3,4	OA	shoulder	f	78.211	2.2	9
SHK 400	2	OA	thumb	f	61	<5	NA
SHK 413	4	OA	shoulder	m	86.063	15.4	NA
SHK 414	4	OA	knee	f	81.8055	2.4	NA
